# Supplementary material for: A direct method for the N-tetraalkylation of azamacrocycles
Source: Beilstein J Org Chem. 2016 Nov 18;12:2457–61. doi: 10.3762/bjoc.12.239 (PMC5238601; doi:10.3762/bjoc.12.239)
Supplement: File 2 — CIF file of [3(H2)](ClO4)2, CCDC 1503283. [file Beilstein_J_Org_Chem-12-2457-s002.cif]

 
data_pjr14ajcs011
 
_audit_creation_method            'SHELXL-2016/4'
_shelx_SHELXL_version_number      '2016/4'
_chemical_name_systematic         '1,4,8,11-tetra(prop-2-yn-1-yl)-1,4,8,11-tetraazacyclotetradecane-1,8-diium perchlorate'
_chemical_name_common             ?
_chemical_melting_point           ?
_chemical_formula_moiety          'C22 H34 N4, 2(Cl O4)'
_chemical_formula_sum
 'C22 H34 Cl2 N4 O8' 
_chemical_formula_weight          553.43

loop_
 _atom_type_symbol
 _atom_type_description
 _atom_type_scat_dispersion_real
 _atom_type_scat_dispersion_imag
 _atom_type_scat_source
 'C'  'C'   0.0181   0.0091
 'International Tables Vol C Tables 4.2.6.8 and 6.1.1.4'
 'H'  'H'   0.0000   0.0000
 'International Tables Vol C Tables 4.2.6.8 and 6.1.1.4'
 'N'  'N'   0.0311   0.0180
 'International Tables Vol C Tables 4.2.6.8 and 6.1.1.4'
 'O'  'O'   0.0492   0.0322
 'International Tables Vol C Tables 4.2.6.8 and 6.1.1.4'
 'Cl'  'Cl'   0.3639   0.7018
 'International Tables Vol C Tables 4.2.6.8 and 6.1.1.4'
 
_space_group_crystal_system       monoclinic
_space_group_IT_number            14
_space_group_name_H-M_alt         'P 21/n'
_space_group_name_Hall            '-P 2yn'
 
_shelx_space_group_comment
;
The symmetry employed for this shelxl refinement is uniquely defined
by the following loop, which should always be used as a source of
symmetry information in preference to the above space-group names.
They are only intended as comments.
;
 
loop_
 _space_group_symop_operation_xyz
 'x, y, z'
 '-x+1/2, y+1/2, -z+1/2'
 '-x, -y, -z'
 'x-1/2, -y-1/2, z-1/2'
 
_cell_length_a                    9.7218(3)
_cell_length_b                    14.1376(2)
_cell_length_c                    10.2523(2)
_cell_angle_alpha                 90
_cell_angle_beta                  115.650(3)
_cell_angle_gamma                 90
_cell_volume                      1270.25(6)
_cell_formula_units_Z             2
_cell_measurement_temperature     150(2)
_cell_measurement_reflns_used     16838
_cell_measurement_theta_min       5.2110
_cell_measurement_theta_max       75.4330
 
_exptl_crystal_description        'prism'
_exptl_crystal_colour             'clear light colourless'
_exptl_crystal_density_meas       ?
_exptl_crystal_density_method     ?
_exptl_crystal_density_diffrn     1.447          
_exptl_crystal_F_000              584
_exptl_transmission_factor_min    ?
_exptl_transmission_factor_max    ?
_exptl_crystal_size_max           0.05
_exptl_crystal_size_mid           0.04
_exptl_crystal_size_min           0.01
_exptl_absorpt_coefficient_mu     2.772
_shelx_estimated_absorpt_T_min    ?
_shelx_estimated_absorpt_T_max    ?
_exptl_absorpt_correction_type    'multi-scan'
_exptl_absorpt_correction_T_min   0.82343
_exptl_absorpt_correction_T_max   1.00000
_exptl_absorpt_process_details
;
CrysAlisPro, Agilent Technologies,
Version 1.171.37.34i (release 04-08-2014 CrysAlis171 .NET)
(compiled Aug  4 2014,14:34:23)
Empirical absorption correction using spherical harmonics,
 implemented in SCALE3 ABSPACK scaling algorithm.
;
_exptl_absorpt_special_details    ?
_diffrn_ambient_temperature       150(2)
_diffrn_radiation_wavelength      1.54178
_diffrn_radiation_type            CuK\a
_diffrn_ambient_environment 'N~2~'
_diffrn_source 'sealed X-ray tube'
_diffrn_source_type 'SuperNova (Cu) X-ray Source'
_diffrn_measurement_device 'four-circle diffractometer'
_diffrn_measurement_device_type 'SuperNova, Dual, Cu at zero, Atlas'
_diffrn_measurement_method '\w scans'
_diffrn_detector 'CCD plate'
_diffrn_detector_type 'Atlas'
_diffrn_detector_area_resol_mean 10.5861
_diffrn_reflns_number             37188
_diffrn_reflns_av_unetI/netI      0.0241
_diffrn_reflns_av_R_equivalents   0.0598
_diffrn_reflns_limit_h_min        -12
_diffrn_reflns_limit_h_max        12
_diffrn_reflns_limit_k_min        -17
_diffrn_reflns_limit_k_max        17
_diffrn_reflns_limit_l_min        -12
_diffrn_reflns_limit_l_max        12
_diffrn_reflns_theta_min          3.1259
_diffrn_reflns_theta_max          76.1941
_diffrn_reflns_theta_full         74.3338
_diffrn_measured_fraction_theta_max   0.9953
_diffrn_measured_fraction_theta_full  0.9989
_diffrn_reflns_Laue_measured_fraction_max    0.996
_diffrn_reflns_Laue_measured_fraction_full   1.000
_diffrn_reflns_point_group_measured_fraction_max   0.996
_diffrn_reflns_point_group_measured_fraction_full  1.000
_reflns_number_total              2646
_reflns_number_gt                 2352
_reflns_threshold_expression      'I > 2\s(I)'
_reflns_Friedel_coverage          0.000
_reflns_Friedel_fraction_max      .
_reflns_Friedel_fraction_full     .
 
_reflns_special_details
;
 Reflections were merged by SHELXL according to the crystal
 class for the calculation of statistics and refinement.
 
 _reflns_Friedel_fraction is defined as the number of unique
 Friedel pairs measured divided by the number that would be
 possible theoretically, ignoring centric projections and
 systematic absences.
;
 
_computing_data_collection
;
CrysAlisPro, Agilent Technologies,
Version 1.171.37.34i (release 04-08-2014 CrysAlis171 .NET)
(compiled Aug  4 2014,14:34:23)
;
_computing_cell_refinement
;
CrysAlisPro, Agilent Technologies,
Version 1.171.37.34i (release 04-08-2014 CrysAlis171 .NET)
(compiled Aug  4 2014,14:34:23)
;
_computing_data_reduction
;
CrysAlisPro, Agilent Technologies,
Version 1.171.37.34i (release 04-08-2014 CrysAlis171 .NET)
(compiled Aug  4 2014,14:34:23)
;
_computing_structure_solution     'SIR97 (Altomare, et. al. 1997)'
_computing_structure_refinement 'SHELXL-2016/4 (Sheldrick, 2016)'
_computing_molecular_graphics     ?
_computing_publication_material   ?
_refine_special_details           ?
_refine_ls_structure_factor_coef  Fsqd
_refine_ls_matrix_type            full
_refine_ls_weighting_scheme       calc
_refine_ls_weighting_details
'w=1/[\s^2^(Fo^2^)+(0.0474P)^2^+0.5288P] where P=(Fo^2^+2Fc^2^)/3'
_atom_sites_solution_primary      ?
_atom_sites_solution_secondary    ?
_atom_sites_solution_hydrogens    mixed
_refine_ls_hydrogen_treatment     mixed
_refine_ls_extinction_method      none
_refine_ls_extinction_coef        .
_refine_ls_number_reflns          2646
_refine_ls_number_parameters      168
_refine_ls_number_restraints      0
_refine_ls_R_factor_all           0.0410
_refine_ls_R_factor_gt            0.0343
_refine_ls_wR_factor_ref          0.0909
_refine_ls_wR_factor_gt           0.0869
_refine_ls_goodness_of_fit_ref    1.058
_refine_ls_restrained_S_all       1.058
_refine_ls_shift/su_max           0.001
_refine_ls_shift/su_mean          0.000
 
loop_
 _atom_site_label
 _atom_site_type_symbol
 _atom_site_fract_x
 _atom_site_fract_y
 _atom_site_fract_z
 _atom_site_U_iso_or_equiv
 _atom_site_adp_type
 _atom_site_occupancy
 _atom_site_site_symmetry_order  
 _atom_site_calc_flag
 _atom_site_refinement_flags_posn
 _atom_site_refinement_flags_adp
 _atom_site_refinement_flags_occupancy
 _atom_site_disorder_assembly
 _atom_site_disorder_group
C1 C 0.17310(18) 0.00178(10) -0.14639(16) 0.0236(3) Uani 1 1 d . . . . .
H1A H 0.205628 0.064472 -0.106509 0.028 Uiso 1 1 calc R U . . .
H1B H 0.067941 -0.006598 -0.162382 0.028 Uiso 1 1 calc R U . . .
C2 C 0.18363(17) -0.00677(11) -0.28939(16) 0.0245(3) Uani 1 1 d . . . . .
H2B H 0.134991 -0.065039 -0.337038 0.029 Uiso 1 1 calc R U . . .
H2A H 0.129615 0.045560 -0.351724 0.029 Uiso 1 1 calc R U . . .
C3 C 0.41900(18) 0.09054(10) -0.22019(16) 0.0244(3) Uani 1 1 d . . . . .
H3A H 0.427897 0.103175 -0.123861 0.032(5) Uiso 1 1 calc R . . . .
H3B H 0.350353 0.137438 -0.284776 0.039 Uiso 1 1 calc R U . . .
C4 C 0.57510(19) 0.10307(11) -0.21832(17) 0.0263(3) Uani 1 1 d . . . . .
H4A H 0.602489 0.169452 -0.202268 0.032 Uiso 1 1 calc R U . . .
H4B H 0.567235 0.086581 -0.313139 0.032 Uiso 1 1 calc R U . . .
C5 C 0.70419(17) 0.04530(10) -0.10539(16) 0.0233(3) Uani 1 1 d . . . . .
H5B H 0.679560 -0.021425 -0.122044 0.028 Uiso 1 1 calc R U . . .
H5A H 0.797118 0.056295 -0.116356 0.028 Uiso 1 1 calc R U . . .
C6 C 0.79496(19) 0.16552(10) 0.08315(17) 0.0250(3) Uani 1 1 d . . . . .
H6A H 0.718488 0.211027 0.024549 0.030 Uiso 1 1 calc R U . . .
H6B H 0.816537 0.176966 0.183450 0.030 Uiso 1 1 calc R U . . .
C7 C 0.93502(19) 0.18216(11) 0.06515(17) 0.0266(3) Uani 1 1 d . . . . .
C8 C 1.0453(2) 0.19548(13) 0.0449(2) 0.0350(4) Uani 1 1 d . . . . .
H8 H 1.131297 0.205882 0.029073 0.042 Uiso 1 1 calc R U . . .
C9 C 0.35901(19) -0.04343(11) -0.40007(16) 0.0260(3) Uani 1 1 d . . . . .
H9A H 0.465158 -0.054875 -0.378185 0.031 Uiso 1 1 calc R U . . .
H9B H 0.304715 -0.103040 -0.428731 0.031 Uiso 1 1 calc R U . . .
C10 C 0.29404(19) 0.02426(12) -0.51932(17) 0.0288(3) Uani 1 1 d . . . . .
C11 C 0.2434(2) 0.08066(14) -0.61288(18) 0.0380(4) Uani 1 1 d . . . . .
H11 H 0.203488 0.125160 -0.686706 0.046 Uiso 1 1 calc R U . . .
N1 N 0.73074(14) 0.06951(8) 0.04316(13) 0.0208(3) Uani 1 1 d . . . . .
N2 N 0.34803(15) -0.00638(9) -0.26709(13) 0.0215(3) Uani 1 1 d . . . . .
O1 O 0.43489(15) 0.16464(8) 0.11193(14) 0.0343(3) Uani 1 1 d . . . . .
O2 O 0.48879(16) 0.30113(10) 0.01219(14) 0.0399(3) Uani 1 1 d . . . . .
O3 O 0.36621(16) 0.31449(10) 0.16400(16) 0.0429(3) Uani 1 1 d . . . . .
O4 O 0.62463(14) 0.26899(9) 0.26144(14) 0.0341(3) Uani 1 1 d . . . . .
CL1 Cl 0.47841(4) 0.26313(2) 0.13812(4) 0.02378(12) Uani 1 1 d . . . . .
HN2 H 0.396(2) -0.0468(14) -0.199(2) 0.026(5) Uiso 1 1 d . . . . .
 
loop_
 _atom_site_aniso_label
 _atom_site_aniso_U_11
 _atom_site_aniso_U_22
 _atom_site_aniso_U_33
 _atom_site_aniso_U_23
 _atom_site_aniso_U_13
 _atom_site_aniso_U_12
C1 0.0216(8) 0.0241(7) 0.0238(7) 0.0017(5) 0.0087(6) 0.0024(5)
C2 0.0201(8) 0.0284(7) 0.0205(7) 0.0009(5) 0.0048(6) 0.0001(6)
C3 0.0251(8) 0.0224(7) 0.0211(7) -0.0009(5) 0.0056(6) 0.0007(6)
C4 0.0287(8) 0.0257(7) 0.0216(7) 0.0019(5) 0.0084(7) -0.0049(6)
C5 0.0234(7) 0.0252(7) 0.0210(7) -0.0029(5) 0.0094(6) -0.0035(6)
C6 0.0299(8) 0.0213(7) 0.0248(7) -0.0026(5) 0.0127(7) -0.0002(6)
C7 0.0318(9) 0.0233(7) 0.0216(7) -0.0029(5) 0.0086(7) -0.0055(6)
C8 0.0361(10) 0.0368(9) 0.0342(9) -0.0014(7) 0.0170(8) -0.0097(7)
C9 0.0290(8) 0.0270(7) 0.0208(7) -0.0030(6) 0.0096(7) 0.0011(6)
C10 0.0293(9) 0.0371(8) 0.0178(7) -0.0044(6) 0.0081(7) 0.0000(7)
C11 0.0408(11) 0.0473(10) 0.0215(8) 0.0036(7) 0.0094(8) 0.0077(8)
N1 0.0211(6) 0.0208(6) 0.0199(6) 0.0005(4) 0.0083(5) 0.0004(4)
N2 0.0225(7) 0.0228(6) 0.0163(6) 0.0017(5) 0.0056(5) 0.0017(5)
O1 0.0385(7) 0.0212(6) 0.0351(6) -0.0021(4) 0.0082(6) -0.0048(5)
O2 0.0399(8) 0.0418(7) 0.0344(7) 0.0131(5) 0.0128(6) -0.0002(5)
O3 0.0336(7) 0.0444(7) 0.0485(8) -0.0057(6) 0.0157(6) 0.0130(6)
O4 0.0240(6) 0.0420(7) 0.0296(6) -0.0064(5) 0.0053(6) -0.0035(5)
CL1 0.0211(2) 0.02103(18) 0.0253(2) -0.00098(12) 0.00647(16) 0.00009(12)
 
_geom_special_details
;
 All esds (except the esd in the dihedral angle between two l.s. planes)
 are estimated using the full covariance matrix.  The cell esds are taken
 into account individually in the estimation of esds in distances, angles
 and torsion angles; correlations between esds in cell parameters are only
 used when they are defined by crystal symmetry.  An approximate (isotropic)
 treatment of cell esds is used for estimating esds involving l.s. planes.
;
 
loop_
 _geom_bond_atom_site_label_1
 _geom_bond_atom_site_label_2
 _geom_bond_distance
 _geom_bond_site_symmetry_2
 _geom_bond_publ_flag
C1 N1 1.4674(18) 3_655 ?
C1 C2 1.518(2) . ?
C1 H1A 0.9700 . ?
C1 H1B 0.9700 . ?
C2 N2 1.5133(19) . ?
C2 H2B 0.9700 . ?
C2 H2A 0.9700 . ?
C3 N2 1.5157(18) . ?
C3 C4 1.520(2) . ?
C3 H3A 0.9700 . ?
C3 H3B 0.9700 . ?
C4 C5 1.525(2) . ?
C4 H4A 0.9700 . ?
C4 H4B 0.9700 . ?
C5 N1 1.4707(18) . ?
C5 H5B 0.9700 . ?
C5 H5A 0.9700 . ?
C6 C7 1.470(2) . ?
C6 N1 1.4760(18) . ?
C6 H6A 0.9700 . ?
C6 H6B 0.9700 . ?
C7 C8 1.192(3) . ?
C8 H8 0.9300 . ?
C9 C10 1.463(2) . ?
C9 N2 1.5069(18) . ?
C9 H9A 0.9700 . ?
C9 H9B 0.9700 . ?
C10 C11 1.179(3) . ?
C11 H11 0.9300 . ?
N1 C1 1.4675(18) 3_655 ?
N2 HN2 0.87(2) . ?
O1 CL1 1.4462(11) . ?
O2 CL1 1.4418(13) . ?
O3 CL1 1.4276(13) . ?
O4 CL1 1.4388(13) . ?
 
loop_
 _geom_angle_atom_site_label_1
 _geom_angle_atom_site_label_2
 _geom_angle_atom_site_label_3
 _geom_angle
 _geom_angle_site_symmetry_1
 _geom_angle_site_symmetry_3
 _geom_angle_publ_flag
N1 C1 C2 110.71(12) 3_655 . ?
N1 C1 H1A 109.5 3_655 . ?
C2 C1 H1A 109.5 . . ?
N1 C1 H1B 109.5 3_655 . ?
C2 C1 H1B 109.5 . . ?
H1A C1 H1B 108.1 . . ?
N2 C2 C1 111.23(12) . . ?
N2 C2 H2B 109.4 . . ?
C1 C2 H2B 109.4 . . ?
N2 C2 H2A 109.4 . . ?
C1 C2 H2A 109.4 . . ?
H2B C2 H2A 108.0 . . ?
N2 C3 C4 115.11(12) . . ?
N2 C3 H3A 108.5 . . ?
C4 C3 H3A 108.5 . . ?
N2 C3 H3B 108.5 . . ?
C4 C3 H3B 108.5 . . ?
H3A C3 H3B 107.5 . . ?
C3 C4 C5 115.88(12) . . ?
C3 C4 H4A 108.3 . . ?
C5 C4 H4A 108.3 . . ?
C3 C4 H4B 108.3 . . ?
C5 C4 H4B 108.3 . . ?
H4A C4 H4B 107.4 . . ?
N1 C5 C4 112.30(12) . . ?
N1 C5 H5B 109.1 . . ?
C4 C5 H5B 109.1 . . ?
N1 C5 H5A 109.1 . . ?
C4 C5 H5A 109.1 . . ?
H5B C5 H5A 107.9 . . ?
C7 C6 N1 114.57(12) . . ?
C7 C6 H6A 108.6 . . ?
N1 C6 H6A 108.6 . . ?
C7 C6 H6B 108.6 . . ?
N1 C6 H6B 108.6 . . ?
H6A C6 H6B 107.6 . . ?
C8 C7 C6 177.45(17) . . ?
C7 C8 H8 180.0 . . ?
C10 C9 N2 110.77(12) . . ?
C10 C9 H9A 109.5 . . ?
N2 C9 H9A 109.5 . . ?
C10 C9 H9B 109.5 . . ?
N2 C9 H9B 109.5 . . ?
H9A C9 H9B 108.1 . . ?
C11 C10 C9 178.27(19) . . ?
C10 C11 H11 180.0 . . ?
C1 N1 C5 111.00(11) 3_655 . ?
C1 N1 C6 111.74(12) 3_655 . ?
C5 N1 C6 111.42(11) . . ?
C9 N2 C2 110.23(12) . . ?
C9 N2 C3 113.60(11) . . ?
C2 N2 C3 110.93(11) . . ?
C9 N2 HN2 106.1(13) . . ?
C2 N2 HN2 106.5(13) . . ?
C3 N2 HN2 109.1(13) . . ?
O3 CL1 O4 110.56(8) . . ?
O3 CL1 O2 109.40(9) . . ?
O4 CL1 O2 109.87(8) . . ?
O3 CL1 O1 109.79(8) . . ?
O4 CL1 O1 108.48(8) . . ?
O2 CL1 O1 108.71(8) . . ?
 
loop_
 _geom_torsion_atom_site_label_1
 _geom_torsion_atom_site_label_2
 _geom_torsion_atom_site_label_3
 _geom_torsion_atom_site_label_4
 _geom_torsion
 _geom_torsion_site_symmetry_1
 _geom_torsion_site_symmetry_2
 _geom_torsion_site_symmetry_3
 _geom_torsion_site_symmetry_4
 _geom_torsion_publ_flag
N1 C1 C2 N2 -52.07(16) 3_655 . . . ?
N2 C3 C4 C5 -67.14(17) . . . . ?
C3 C4 C5 N1 -61.39(17) . . . . ?
C4 C5 N1 C1 165.87(12) . . . 3_655 ?
C4 C5 N1 C6 -68.90(15) . . . . ?
C7 C6 N1 C1 69.99(16) . . . 3_655 ?
C7 C6 N1 C5 -54.83(17) . . . . ?
C10 C9 N2 C2 70.54(16) . . . . ?
C10 C9 N2 C3 -54.66(17) . . . . ?
C1 C2 N2 C9 163.15(12) . . . . ?
C1 C2 N2 C3 -70.13(15) . . . . ?
C4 C3 N2 C9 -45.71(17) . . . . ?
C4 C3 N2 C2 -170.54(12) . . . . ?
 
loop_
 _geom_hbond_atom_site_label_D 
 _geom_hbond_atom_site_label_H 
 _geom_hbond_atom_site_label_A 
 _geom_hbond_distance_DH 
 _geom_hbond_distance_HA 
 _geom_hbond_distance_DA 
 _geom_hbond_angle_DHA 
 _geom_hbond_site_symmetry_A 
C3 H3A O1  0.97 2.54 3.5014(19) 170.1 .
C6 H6A O2  0.97 2.53 3.345(2) 142.1 .
N2 HN2 O1_$1  0.87(2) 2.24(2) 3.0139(18) 149.2(17) 3_655
 
_refine_diff_density_max    0.260
_refine_diff_density_min   -0.483
_refine_diff_density_rms    0.050

_shelx_res_file
;
TITL pjr14ajc_s011 in P2(1)/n
 shelx.res created by SHELXL-2016/4 at 12:28:55 on 25-Aug-2016
CELL  1.54178   9.7218  14.1376  10.2523   90.000  115.650   90.000
ZERR     2.00   0.0003   0.0002   0.0002    0.000    0.003    0.000
LATT   1
SYMM  1/2 - X, 1/2 + Y, 1/2 - Z
SFAC  C    H    N    O    CL
UNIT  44 68 8 16 4
MERG   2
OMIT    -4.00 180.00
FMAP   2
PLAN   25
ACTA
HTAB
EQIV $1 -x+1, -y, -z
HTAB C3 O1
HTAB C6 O2
HTAB N2 O1_$1

BOND   $H
CONF
LIST   6
L.S.   6
WGHT    0.047400    0.528800
FVAR       6.01686
C1    1    0.173096    0.001777   -0.146394    11.00000    0.02162    0.02411 =
         0.02382    0.00167    0.00871    0.00236
AFIX  23
H1A   2    0.205628    0.064472   -0.106509    11.00000   -1.20000
H1B   2    0.067941   -0.006598   -0.162382    11.00000   -1.20000
AFIX   0
C2    1    0.183631   -0.006768   -0.289394    11.00000    0.02013    0.02844 =
         0.02051    0.00095    0.00478    0.00006
AFIX  23
H2B   2    0.134991   -0.065039   -0.337038    11.00000   -1.20000
H2A   2    0.129615    0.045560   -0.351724    11.00000   -1.20000
AFIX   0
C3    1    0.419000    0.090536   -0.220195    11.00000    0.02506    0.02240 =
         0.02110   -0.00089    0.00564    0.00070
AFIX  23
H3A   2    0.427897    0.103175   -0.123861    11.00000    0.03228
H3B   2    0.350353    0.137438   -0.284776    11.00000   -1.20000
AFIX   0
C4    1    0.575101    0.103065   -0.218315    11.00000    0.02875    0.02574 =
         0.02158    0.00186    0.00837   -0.00489
AFIX  23
H4A   2    0.602489    0.169452   -0.202268    11.00000   -1.20000
H4B   2    0.567235    0.086581   -0.313139    11.00000   -1.20000
AFIX   0
C5    1    0.704190    0.045298   -0.105391    11.00000    0.02341    0.02521 =
         0.02097   -0.00294    0.00939   -0.00347
AFIX  23
H5B   2    0.679560   -0.021425   -0.122044    11.00000   -1.20000
H5A   2    0.797118    0.056295   -0.116356    11.00000   -1.20000
AFIX   0
C6    1    0.794957    0.165517    0.083147    11.00000    0.02991    0.02129 =
         0.02480   -0.00261    0.01270   -0.00024
AFIX  23
H6A   2    0.718488    0.211027    0.024549    11.00000   -1.20000
H6B   2    0.816537    0.176966    0.183450    11.00000   -1.20000
AFIX   0
C7    1    0.935024    0.182162    0.065153    11.00000    0.03181    0.02333 =
         0.02163   -0.00288    0.00861   -0.00551
C8    1    1.045262    0.195484    0.044889    11.00000    0.03607    0.03678 =
         0.03415   -0.00139    0.01699   -0.00966
AFIX 163
H8    2    1.131297    0.205882    0.029073    11.00000   -1.20000
AFIX   0
C9    1    0.359014   -0.043431   -0.400071    11.00000    0.02896    0.02699 =
         0.02082   -0.00296    0.00958    0.00110
AFIX  23
H9A   2    0.465158   -0.054875   -0.378185    11.00000   -1.20000
H9B   2    0.304715   -0.103040   -0.428731    11.00000   -1.20000
AFIX   0
C10   1    0.294039    0.024262   -0.519315    11.00000    0.02929    0.03710 =
         0.01778   -0.00443    0.00808    0.00004
C11   1    0.243422    0.080663   -0.612884    11.00000    0.04081    0.04725 =
         0.02155    0.00363    0.00936    0.00768
AFIX 163
H11   2    0.203488    0.125160   -0.686706    11.00000   -1.20000
AFIX   0
N1    3    0.730739    0.069513    0.043156    11.00000    0.02114    0.02081 =
         0.01989    0.00049    0.00830    0.00042
N2    3    0.348025   -0.006379   -0.267089    11.00000    0.02252    0.02276 =
         0.01626    0.00169    0.00565    0.00169
O1    4    0.434894    0.164636    0.111927    11.00000    0.03846    0.02121 =
         0.03506   -0.00206    0.00818   -0.00480
O2    4    0.488792    0.301134    0.012185    11.00000    0.03994    0.04176 =
         0.03440    0.01306    0.01277   -0.00019
O3    4    0.366209    0.314489    0.163997    11.00000    0.03356    0.04439 =
         0.04846   -0.00568    0.01571    0.01303
O4    4    0.624628    0.268992    0.261439    11.00000    0.02404    0.04200 =
         0.02962   -0.00636    0.00528   -0.00353
CL1   5    0.478413    0.263127    0.138121    11.00000    0.02114    0.02103 =
         0.02534   -0.00098    0.00647    0.00009
HN2   2    0.396040   -0.046751   -0.198919    11.00000    0.02588
HKLF    4


REM  pjr14ajc_s011 in P2(1)/n
REM R1 =  0.0343 for    2352 Fo > 4sig(Fo)  and  0.0410 for all    2646 data
REM    168 parameters refined using      0 restraints

END

WGHT      0.0474      0.5288

REM Instructions for potential hydrogen bonds
EQIV $2 x-1/2, -y+1/2, z-1/
HTAB C1 O4_$2
EQIV $3 -x+1/2, y-1/2, -z-1/
HTAB C2 O2_$3
HTAB C2 O2_$2
HTAB C3 O1
HTAB C5 O1_$1
HTAB C6 O2
HTAB C9 O3_$3
HTAB N2 N1_$1
HTAB N2 O1_$1

REM Highest difference peak  0.260,  deepest hole -0.483,  1-sigma level  0.050
Q1    1   0.4817  0.0309 -0.0029  11.00000  0.05    0.26
Q2    1   0.4115  0.2693  0.2283  11.00000  0.05    0.25
Q3    1   0.6996  0.0558 -0.0219  11.00000  0.05    0.23
Q4    1   0.6368  0.0687 -0.1622  11.00000  0.05    0.21
Q5    1   0.4971  0.0960 -0.2110  11.00000  0.05    0.21
Q6    1   0.3242 -0.0099 -0.4626  11.00000  0.05    0.20
Q7    1   0.7737  0.0449  0.0865  11.00000  0.05    0.20
Q8    1   0.3499 -0.0271 -0.3343  11.00000  0.05    0.19
Q9    1   0.7590  0.1067  0.0605  11.00000  0.05    0.19
Q10   1   0.3157  0.0718 -0.5488  11.00000  0.05    0.19
Q11   1   0.1777 -0.0061 -0.2183  11.00000  0.05    0.18
Q12   1   0.5633  0.2911  0.0749  11.00000  0.05    0.18
Q13   1   0.3994  0.0382 -0.2378  11.00000  0.05    0.18
Q14   1   1.0201  0.1923  0.1148  11.00000  0.05    0.17
Q15   1   0.3910  0.1940  0.0589  11.00000  0.05    0.17
Q16   1   0.9548  0.1980 -0.0053  11.00000  0.05    0.17
Q17   1   0.3911  0.3189  0.0583  11.00000  0.05    0.15
Q18   1   0.5679  0.3010  0.2357  11.00000  0.05    0.15
Q19   1   0.4575  0.3274  0.0388  11.00000  0.05    0.15
Q20   1   0.4172  0.1700  0.1612  11.00000  0.05    0.15
Q21   1   0.6948  0.2689  0.1973  11.00000  0.05    0.14
Q22   1   0.9757  0.1575  0.0180  11.00000  0.05    0.14
Q23   1   0.2438  0.0259 -0.6130  11.00000  0.05    0.14
Q24   1   0.3969  0.0859 -0.5180  11.00000  0.05    0.14
Q25   1   0.7140  0.3265  0.2570  11.00000  0.05    0.13
;
_shelx_res_checksum    3715

_shelx_hkl_file
;
   0   0   1 1.44405 58.3920   2
   0   0   1 13.5490 154.709  49
   0   0  -1 68.2756 105.393   7
   0   0   1 4.49954 60.9945   8
   0   0  -1-41.2694 88.0649   1
   0   0  -1 45.5466 75.5136   5
   0   0  -2 7280.97 511.455   5
   0   0   2 7408.33 419.400   2
   0   0  -2 7186.74 506.295  51
   0   0  -2 7457.64 552.359   1
   0   0   2 7015.40 558.515   8
   0   0   2 7697.77 829.718  49
   0   0  -3 69.6759 233.247   1
   0   0   3-147.747 458.481  49
   0   0  -3 111.167 207.294   5
   0   0   3-54.0577 270.548   8
   0   0  -3 17.1299 175.041  51
   0   0  -4 23754.8 1364.22   5
   0   0   4 21458.8 2081.61  49
   0   0  -4 23595.7 1457.28   1
   0   0   4 23269.4 1468.32   8
   0   0  -5 17.4346 234.261   5
   0   0  -5 179.988 374.297   1
   0   0   5-110.792 607.346  49
   0   0   5-113.227 256.175   8
   0   0   5 9.84868 348.350   4
   0   0   6 5248.41 944.747   8
   0   0   6 3799.06 1475.08  49
   0   0   6 5479.40 1067.30   4
   0   0  -6 4590.93 834.103   5
   0   0  -6 5575.95 958.757   1
   0   0  -7-85.3649 204.607  23
   0   0  -7-403.121 401.151   5
   0   0  -7-47.5347 192.641  15
   0   0  -7-196.801 231.260  47
   0   0  -7-85.9214 190.300  40
   0   0  -7 574.425 379.059   1
   0   0   7-328.452 470.239   4
   0   0   7-925.634 1095.30  49
   0   0  -8 43210.0 1783.97  25
   0   0  -8 44060.3 1526.51  15
   0   0  -8 43398.6 1837.41  23
   0   0  -8 44984.7 1765.13  40
   0   0  -8 43421.9 1828.20  31
   0   0  -8 47310.2 1778.99  26
   0   0  -8 44281.7 1965.05  47
   0   0  -9 3.02155 277.594  25
   0   0  -9-8.40083 221.292  40
   0   0  -9 133.441 326.766  47
   0   0  -9 166.370 215.443  15
   0   0  -9-75.5081 218.572  31
   0   0  -9-103.427 259.203  10
   0   0  10 1474.02 284.103  18
   0   0 -10 1285.35 332.233  25
   0   0 -10 1598.41 352.652  10
   0   0 -10 1164.80 322.067  40
   0   0 -10 1379.52 297.693  15
   0   0  11 414.122 203.663  42
   0   0  11 123.002 145.425  35
   0   0 -11 107.545 159.378  10
   0   0 -11 121.114 145.410  40
   0  -1   0 29.4685 56.9191   4
   0   1   0-10.5386 60.1778   6
   0   1   0-33.3065 55.0824   5
   0  -1   1 16878.0 868.019  49
   0   1  -1 17528.1 664.574   1
   0  -1  -1 16264.1 648.918   7
   0  -1   1 17356.5 716.309   4
   0   1  -1 17231.6 631.473   5
   0  -1   1 16188.5 424.299   8
   0   1  -1 16950.6 603.770   6
   0   1   1 15890.6 649.839   2
   0  -1  -1 18548.6 668.656  50
   0  -1  -1 15826.6 550.198   1
   0   1   1 16882.6 715.890   8
   0   1   2 430161. 4698.56   8
   0   1  -2 466469. 4289.56   5
   0   1   2 447664. 4070.82   2
   0  -1   2 482651. 6379.41  49
   0  -1  -2 453854. 4415.17  50
   0  -1   2 463848. 3799.06   8
   0  -1  -2 454199. 4119.40   1
   0  -1  -2 459446. 4799.18  51
   0  -1  -2 455776. 4694.97   7
   0   1  -2 478238. 4580.24   1
   0  -1   2 458687. 4899.28   4
   0   1  -3 497.597 245.793   5
   0   1  -3 518.544 278.644   1
   0   1   3 437.460 227.342   2
   0  -1  -3 568.083 302.973   7
   0  -1   3 1097.19 602.810  49
   0  -1  -3 421.885 210.876   5
   0   1   3 363.925 276.307   8
   0  -1   3 441.669 273.246   4
   0  -1  -3 458.693 267.741   1
   0   1   3 1156.95 609.003  49
   0  -1  -3 910.466 333.058  51
   0  -1   3 339.374 192.266   8
   0   1  -4 34422.2 1787.33   1
   0  -1   4 29702.5 1550.03   8
   0  -1  -4 30084.3 1517.95   5
   0   1   4 29880.6 2396.31  49
   0  -1   4 31445.7 1888.74   4
   0   1  -4 32928.5 1648.26   5
   0  -1  -4 33206.2 1688.26   1
   0  -1   4 33305.1 2651.01  49
   0   1   4 29961.1 1785.32   8
   0   1   5 15840.8 1485.53   8
   0   1   5 14044.5 2055.23  49
   0  -1   5 10405.9 1815.35  49
   0  -1   5 13467.5 1224.03   8
   0   1  -5 14245.1 1276.15   5
   0  -1   5 14495.7 1484.27   4
   0  -1  -5 15089.3 1242.86   5
   0   1  -5 14095.8 1376.26   1
   0  -1  -5 16548.6 1407.35   1
   0   1   6 14127.8 1626.86   4
   0  -1  -6 14347.8 1377.76   5
   0   1   6 12276.4 2241.42  49
   0   1  -6 14733.3 1554.32   1
   0  -1   6 11883.8 2225.54  49
   0   1   6 13829.4 1576.29   8
   0   1  -6 16877.5 1570.38   5
   0  -1  -6 15385.6 1561.70   1
   0  -1   6 15218.5 1738.02   4
   0  -1  -7 3564.68 822.458   5
   0   1  -7 3420.30 838.764   5
   0   1   7 2654.33 861.902   4
   0  -1  -7 2649.27 436.376  40
   0  -1  -7 3153.56 493.266  23
   0   1  -7 3076.85 450.386  40
   0   1  -7 3442.32 438.568  15
   0  -1   7 3118.39 993.225   4
   0  -1  -7 3183.91 417.645  15
   0   1  -7 1074.93 385.451  26
   0  -1  -7 3747.63 895.659   1
   0   1  -7 3144.65 481.904  23
   0  -1  -7 3358.72 554.355  47
   0  -1  -7 3506.97 530.418  31
   0  -1   7 1822.97 1262.85  49
   0  -1  -7 3027.61 481.458  25
   0   1   7 2380.91 1271.97  49
   0   1  -7 3369.22 555.134  47
   0   1   7 2574.38 764.746   8
   0   1  -7 3397.56 547.627  44
   0   1  -8 41237.0 1681.77  40
   0   1  -8 40763.1 1492.02  15
   0   1  -8 38972.3 1661.66  25
   0  -1  -8 39330.5 1431.84  15
   0  -1  -8 37323.9 1514.89  16
   0  -1  -8 46231.5 1748.12  26
   0   1  -8 40444.1 1720.40  31
   0  -1  -8 41160.5 1767.91  25
   0  -1  -8 39815.3 1604.48  10
   0   1  -8 40314.1 1753.26  23
   0  -1  -8 42577.7 1929.96  47
   0  -1  -8 41391.1 1808.97  31
   0   1  -8 39305.2 1643.68  26
   0   1  -8 44558.4 1976.95  47
   0  -1  -8 42252.4 1720.29  40
   0   1  -9 5725.84 839.299  26
   0   1  -9 3598.69 543.593  31
   0  -1  -9 3619.96 550.075  25
   0   1  -9 4397.62 504.519  15
   0   1  -9 3384.78 515.262  25
   0  -1  -9 4367.56 673.625  47
   0   1   9 4082.82 484.430  18
   0  -1  -9 4677.58 717.933  26
   0  -1  -9 4440.54 619.217  31
   0   1  -9 3649.72 506.043  10
   0   1  -9 4423.79 695.380  47
   0  -1  -9 4291.56 583.428  40
   0  -1  -9 3561.29 518.453  10
   0  -1  -9 2765.48 354.478  15
   0   1  -9 4245.82 561.641  40
   0   1 -10-87.1422 196.792  25
   0  -1 -10 125.680 241.654  25
   0  -1  10 29.7859 140.242  18
   0  -1 -10-135.246 230.120  40
   0   1 -10-2.94187 193.700  40
   0   1  10 184.909 244.424  42
   0   1 -10 146.838 213.574  10
   0   1 -10-334.997 452.203  26
   0   1 -10-473.903 297.911  15
   0  -1 -10 67.7465 221.518  10
   0  -1 -10 140.422 224.160  31
   0   1 -11 1403.51 231.587  40
   0  -1 -11 1804.55 277.227  10
   0   1 -11 1787.61 271.698  10
   0   1  11 1800.24 271.969  35
   0  -1 -11 1197.16 243.272  40
   0   1  11 1197.76 222.957  42
   0  -1  11 1935.08 309.246  42
   0  -2   0 3257.29 352.870  50
   0   2   0 3289.91 304.487   5
   0   2   0 2964.21 319.557   2
   0   2   0 3225.80 325.498   6
   0  -2   0 2798.17 282.560   4
   0  -2   0 3587.93 336.917  51
   0  -2   0 3651.13 321.411   7
   0   2   0 3038.87 270.988   8
   0   2   1 11670.1 711.289   2
   0   2   1 11626.1 703.882   8
   0  -2   1 9867.63 839.371  49
   0  -2  -1 10893.4 631.518  50
   0   2  -1 12469.9 651.180   5
   0  -2  -1 11716.0 547.371   1
   0  -2   1 12091.4 706.580   4
   0   2  -1 12201.6 672.172   6
   0  -2  -1 11666.4 641.277   7
   0   2   1 11975.0 506.087   6
   0   2  -1 11458.4 484.361   2
   0   2  -2 22024.1 1040.43   5
   0  -2  -2 22244.5 1100.54   7
   0  -2   2 21200.2 676.418   8
   0   2  -2 21784.2 992.280   6
   0  -2  -2 21203.7 1042.89  50
   0   2   2 21202.3 1176.59   8
   0  -2  -2 20811.0 918.890   1
   0  -2   2 19217.8 1449.63  49
   0   2   2 21470.1 1079.26   2
   0   2   2 25459.2 1497.68  49
   0  -2   2 20705.5 1132.43   4
   0   2  -3 292806. 4456.00   5
   0  -2  -3 298566. 4585.79  50
   0  -2   3 284831. 3512.77   8
   0   2  -3 309570. 4761.37   1
   0  -2  -3 301048. 4253.76   1
   0   2  -3 322096. 4968.60   9
   0  -2  -3 308198. 4935.33   7
   0  -2   3 271818. 6431.03  49
   0   2   3 331700. 6559.36  49
   0  -2  -3 317182. 5202.45  51
   0   2   3 300056. 4474.40   2
   0  -2   3 303951. 5152.98   4
   0   2   3 293706. 5085.34   8
   0  -2  -4 11844.4 968.326   5
   0   2  -4 12059.2 1067.87   5
   0  -2  -4 12431.4 1045.05   1
   0   2   4 12465.3 1021.49   2
   0  -2   4 10916.3 1175.33   4
   0   2   4 11999.9 1612.55  49
   0  -2  -4 13769.2 1241.67   7
   0  -2  -4 12891.1 1208.23  51
   0  -2   4 10739.1 860.497   8
   0   2  -4 10588.4 1079.40   1
   0  -2   4 11135.0 1644.10  49
   0   2   4 10086.9 1129.99   8
   0  -2  -5 14489.7 1229.75   5
   0  -2   5 13171.9 1433.97   4
   0   2   5 12480.4 1978.61  49
   0  -2   5 10876.4 1910.02  49
   0   2  -5 13892.5 1300.12   5
   0  -2  -5 15647.6 1364.39   1
   0   2   5 13407.1 1444.40   8
   0   2   6 11841.4 1537.24   8
   0   2   6 13664.1 1592.63   4
   0   2  -6 12764.0 1402.75   5
   0  -2  -6 12257.0 1379.37   1
   0  -2   6 11561.0 1552.87   4
   0   2   6 12627.2 2264.70  49
   0  -2  -6 14120.3 1374.43   5
   0  -2   6 8516.39 1918.03  49
   0  -2  -7 70.0351 180.057  40
   0   2  -7 607.827 243.590  40
   0   2   7 1759.64 1097.40  49
   0   2  -7 544.511 256.717  26
   0  -2  -7 178.578 191.217  16
   0   2   7-327.047 407.726   4
   0  -2  -7 236.487 198.441  25
   0   2  -7 290.433 204.080  23
   0   2   7 982.949 587.976   8
   0  -2  -7 431.702 283.832  47
   0  -2  -7 190.894 274.984   1
   0  -2   7 841.594 960.266  49
   0   2  -7 266.606 234.134  47
   0   2  -7 561.594 256.603  15
   0  -2  -7 315.416 177.444  15
   0  -2   7-478.843 520.180   4
   0   2  -7 1304.83 550.969   5
   0  -2  -7 846.456 303.834  31
   0   2  -7 584.694 315.069  44
   0  -2  -8 2355.43 455.089  25
   0  -2  -8 2254.84 443.842  37
   0  -2  -8 2565.87 446.580  10
   0   2  -8 2054.57 414.864  31
   0  -2  -8 2655.49 440.445  16
   0   2  -8 2685.13 493.878  23
   0  -2  -8 2298.09 461.824  40
   0   2  -8 1229.51 503.105  26
   0  -2  -8 3039.31 571.403  47
   0   2  -8 2356.05 431.619  40
   0   2  -8 2460.26 422.988  25
   0  -2  -8 322.173 344.159  15
   0  -2  -8 2840.25 523.080  31
   0   2  -8 2640.90 542.137  47
   0  -2  -8 3514.22 633.109  26
   0   2  -8 2935.42 444.047  15
   0  -2  -9 1550.43 394.268  10
   0  -2  -9 1275.34 386.360  25
   0  -2  -9 1214.96 390.125  31
   0  -2  -9 1505.27 344.709  37
   0   2  -9 1417.59 352.130  25
   0  -2  -9 1203.73 319.239  16
   0  -2  -9 1630.37 411.852  40
   0   2   9 1759.89 352.581  18
   0  -2  -9 157.160 386.739  15
   0   2  -9 1389.11 429.935  47
   0   2  -9 980.261 299.459  31
   0   2  -9 1256.45 330.160  40
   0   2  -9 1186.29 315.249  10
   0   2  -9 2197.57 597.882  26
   0   2  -9 1819.90 359.395  15
   0  -2  -9-453.047 595.200  26
   0   2   9 959.381 351.152  42
   0  -2 -10 15054.4 920.201  40
   0  -2 -10 14257.8 955.574  25
   0   2 -10 15662.4 866.585  10
   0   2  10 15349.6 880.682  42
   0   2 -10 16874.6 1036.13  26
   0   2 -10 13158.3 725.719  15
   0   2 -10 13350.1 815.906  25
   0   2 -10 14527.1 874.126  40
   0  -2 -10 16290.3 919.458  10
   0  -2  11 880.509 275.004  42
   0  -2 -11 1130.75 308.034  15
   0   2 -11-94.1347 142.674  10
   0   2 -11 32.3815 136.562  40
   0  -2 -11 21.3678 99.0666  24
   0   2  11-2.18100 135.752  35
   0  -2 -11-216.818 176.758  10
   0  -2 -11-33.8535 151.246  40
   0   3   0 120.370 175.101   9
   0  -3   0 23.4762 179.255   7
   0  -3   0 166.129 235.623  50
   0  -3   0-44.6874 173.873  51
   0   3   0-13.6593 165.786   6
   0  -3   0 36.6370 156.945   4
   0   3   0-22.2882 144.318   8
   0   3   0 8.16850 165.609   5
   0   3   0-72.0451 196.900   2
   0  -3   1 45134.9 1811.03  49
   0  -3   1 48903.4 1080.58  51
   0   3  -1 49052.1 1507.47   5
   0   3  -1 47811.7 1570.91   6
   0   3   1 45181.0 1278.19   6
   0   3   1 46154.2 1641.64   2
   0  -3  -1 47605.3 1470.73   7
   0  -3  -1 47736.4 1548.54  50
   0  -3  -1 46848.9 1324.70   4
   0  -3  -1 46396.1 1266.21   1
   0   3  -1 44936.1 1280.72   2
   0   3  -1 46341.2 1499.20   9
   0   3   1 47640.7 1589.10   8
   0   3   1 43796.8 1453.61   9
   0  -3   1 48101.0 1586.81   4
   0  -3  -2 473809. 4632.85   1
   0   3   2 482483. 5836.85   2
   0   3  -2 498505. 5458.47   5
   0   3  -2 488113. 3332.44   2
   0   3  -2 496625. 5468.60   6
   0  -3   2 490621. 5921.59   4
   0  -3  -2 484755. 5422.43  50
   0   3  -2 496032. 5602.55   9
   0   3   2 474924. 6009.57   8
   0  -3  -2 484330. 5435.30   7
   0  -3  -3 10461.7 828.077   1
   0   3   3 12118.1 1359.62  49
   0  -3   3 11179.0 1068.52   4
   0  -3  -3 11065.6 1102.35  51
   0  -3   3 9140.57 1366.57  49
   0  -3  -3 9960.32 920.349  50
   0   3   3 11265.2 1112.66   8
   0   3  -3 11639.0 982.699   5
   0   3   3 11493.3 1016.96   2
   0  -3  -3 12014.8 1030.91   7
   0  -3   3 10436.4 546.035   8
   0   3  -3 11470.8 1012.19   9
   0  -3   4 5251.79 880.712   4
   0  -3   4 4142.57 1120.03  49
   0   3   4 5929.37 967.035   8
   0   3   4 5904.64 1161.02  49
   0   3  -4 5585.16 793.804   5
   0  -3  -4 5715.84 841.528   7
   0   3  -4 4816.31 798.516   9
   0   3   4 5052.49 744.391   2
   0  -3  -4 5768.05 920.389  51
   0  -3  -4 5340.67 714.723   1
   0  -3   5 2395.17 688.111   4
   0  -3  -5 1940.96 480.335   5
   0   3   5 1924.21 822.882  49
   0  -3   5-4.46847 664.490  49
   0   3  -5 1459.16 524.892   5
   0   3   5 2420.98 711.803   8
   0  -3  -5 2853.32 631.263   1
   0   3   6 27064.8 3293.13  49
   0  -3  -6 34813.7 2152.83   5
   0  -3  -6 34568.4 2317.83   1
   0   3   6 30704.8 2559.57   8
   0   3  -6 30895.7 2264.71   5
   0  -3   6 31768.9 2614.47   4
   0   3  -7 69729.8 2081.83  40
   0  -3   7 45844.0 4992.47  49
   0   3   7 55101.8 5343.08  49
   0  -3  -7 70290.3 2221.25  25
   0  -3  -7 66839.4 1956.95  10
   0  -3  -7 71553.0 2335.80  31
   0  -3  -7 68666.1 1986.89  26
   0   3  -7 73910.4 2126.92  26
   0  -3  -7 62745.3 1705.89  15
   0  -3  -7 70449.7 2268.71  37
   0   3   7 66373.3 4133.29   8
   0  -3  -7 67429.5 1970.41  12
   0  -3  -7 67000.1 2071.76  16
   0  -3   7 71607.0 4294.45   4
   0   3  -7 65254.5 1869.46  15
   0  -3  -7 73828.5 2161.13  40
   0   3   7 72239.1 4047.10   4
   0   3  -7 71755.6 2354.49  44
   0   3  -7 75048.3 2435.77  47
   0   3  -7 69526.5 2152.60  23
   0  -3  -7 70137.5 3685.65   1
   0  -3  -7 74151.9 2364.65  47
   0   3  -7 62612.7 3536.48   5
   0  -3  -8-244.687 397.667  26
   0  -3  -8 141.544 199.496  12
   0  -3  -8 186.859 215.065  37
   0  -3  -8 29.1803 243.780  25
   0   3  -8 233.420 290.805  44
   0   3   8 349.349 227.797  18
   0  -3  -8-149.634 266.943  47
   0   3  -8 142.169 196.542  40
   0   3  -8 384.855 246.118  25
   0   3  -8-9.58127 267.606  47
   0  -3  -8 146.704 207.735  16
   0   3  -8-1.01319 225.658  23
   0  -3  -8 26.2488 230.471  10
   0  -3  -8 48.9322 200.096  40
   0   3  -8 402.674 270.046  15
   0  -3  -8 351.640 290.747  31
   0  -3  -9 7452.74 692.308  10
   0   3  -9 7176.84 790.604  26
   0   3  -9 6741.67 677.144  40
   0  -3  -9 6814.11 771.590  31
   0  -3  -9 6851.23 676.988  16
   0   3   9 6805.30 679.176  42
   0  -3  -9 7411.12 778.947  25
   0   3  -9 7855.21 650.863  15
   0   3  -9 6864.53 795.154  47
   0  -3  -9 8792.68 680.913  15
   0   3  -9 7150.53 649.144  10
   0  -3  -9 7796.57 741.180  40
   0  -3  -9 6890.92 720.354  37
   0   3   9 7177.88 636.713  18
   0   3  -9 6573.87 641.620  25
   0  -3  -9 7575.62 645.820  12
   0   3  10 15390.0 920.426  35
   0  -3 -10 14134.7 796.862  16
   0  -3 -10 15248.6 861.979  10
   0   3  10 15502.6 847.019  42
   0   3 -10 14464.0 791.648  10
   0  -3 -10 14286.5 895.274  40
   0   3 -10 18263.5 1064.22  26
   0  -3  10 15695.6 822.126  33
   0   3 -10 15184.3 853.324  40
   0  -3 -10 14063.8 939.060  25
   0  -3 -10 13190.5 790.818  37
   0   3 -10 14814.0 763.072  15
   0  -3 -10 13347.3 798.115  24
   0   3 -11-101.564 136.033  10
   0   3  11-17.3013 135.266  35
   0  -3 -11-7.65382 112.066  24
   0  -3 -11 104.348 151.029  40
   0   3 -11-61.6671 113.713  40
   0   3 -11 888.800 212.727  15
   0  -3 -11-107.296 143.467  10
   0  -3  11 1152.26 284.451  42
   0   3  11-74.1872 111.620  11
   0  -4   0 382892. 4582.36   7
   0   4   0 354978. 4503.05   9
   0   4   0 346928. 3925.49   8
   0   4   0 348106. 4538.05   6
   0  -4   0 394650. 4740.28  51
   0  -4   0 392882. 4456.51   4
   0   4   0 366116. 4481.59   5
   0   4   0 355484. 4781.03   2
   0  -4   0 367055. 5055.19  50
   0  -4   1 7807.66 753.901   4
   0  -4  -1 7706.80 625.163   4
   0   4   1 7538.83 654.570   6
   0  -4  -1 5440.45 644.466  50
   0   4  -1 7848.47 723.967   9
   0  -4  -1 7692.19 590.751   1
   0   4   1 7099.08 771.644   2
   0   4  -1 7220.29 743.031   6
   0  -4   1 4959.42 678.532  50
   0   4  -1 7514.14 698.285   5
   0   4   1 7058.17 693.140   9
   0  -4  -1 5819.18 715.177  51
   0   4  -1 8231.16 673.464   2
   0   4   1 7507.07 738.714   8
   0  -4   1 5635.14 480.999  51
   0  -4  -1 6961.35 681.958   7
   0  -4   2 17888.3 1564.79  49
   0  -4   2 18686.9 1294.18   4
   0  -4  -2 21293.6 1267.56   7
   0  -4  -2 20415.2 1439.42  51
   0   4   2 16919.1 1157.44   9
   0   4   2 18270.8 1303.41   2
   0   4  -2 20529.2 1263.10   9
   0   4   2 17845.2 1293.69   8
   0   4  -2 20964.6 1253.30   5
   0   4  -2 19902.0 893.770   2
   0  -4  -2 17797.4 986.158   1
   0  -4  -2 20281.6 1237.05  50
   0  -4  -3 4390.28 675.833  50
   0   4  -3 5221.01 762.655   9
   0   4   3 4977.02 780.444   2
   0   4   3 5930.52 907.400   8
   0   4  -3 4678.48 725.534   5
   0   4   3 5367.66 1011.04  49
   0  -4  -3 5601.93 773.058   7
   0  -4   3 3400.30 939.928  49
   0  -4  -3 4416.88 809.235  51
   0  -4  -3 4910.35 611.112   1
   0  -4   3 4382.71 787.387   4
   0  -4   4-25.5517 342.432   4
   0   4   4 517.400 445.732   8
   0  -4  -4 310.832 414.401  51
   0  -4  -4 388.106 283.529   1
   0  -4   4 358.623 591.181  49
   0   4  -4 78.2481 251.504   5
   0   4   4 153.921 323.226   2
   0  -4  -4 89.6244 283.170  50
   0   4  -4 66.8330 295.933   9
   0  -4  -4 12.0997 295.484   7
   0   4   4 412.868 644.731  49
   0  -4  -5 8520.55 1005.71   5
   0  -4  -5 8889.66 1216.94   7
   0   4   5 8221.90 1269.74   8
   0   4  -5 8294.59 1119.72   5
   0  -4   5 7766.61 1209.75   4
   0  -4  -5 7446.37 995.399   1
   0   4   5 7127.72 1530.31  49
   0  -4   5 3606.16 1253.08  49
   0  -4   6 8442.31 1995.81  49
   0  -4  -6 9750.78 1268.18   1
   0  -4  -6 9724.87 1177.20   5
   0   4  -6 9075.32 1268.67   5
   0  -4   6 10075.6 1526.81   4
   0   4   6 10017.5 2115.03  49
   0   4   6 10442.8 1560.77   8
   0   4   7 4565.29 1743.46  49
   0  -4  -7 3618.62 448.194  15
   0   4   7 5917.74 595.421  18
   0   4  -7 4834.10 996.374   5
   0  -4  -7 4997.90 986.857   1
   0   4   7 5873.58 618.657  42
   0  -4  -7 5358.52 663.373  31
   0  -4  -7 6268.68 699.701  25
   0   4   7 4714.72 1098.74   4
   0  -4  -7 5336.38 567.404  10
   0  -4  -7 5698.57 697.044  37
   0   4  -7 5716.70 608.329  26
   0   4  -7 6066.99 590.018  15
   0  -4  -7 6382.70 675.199  40
   0   4  -7 5853.93 705.186  44
   0   4  -7 5045.84 646.332  20
   0  -4   7 6321.23 1341.09   4
   0   4  -7 5643.24 620.618  23
   0  -4  -7 6332.69 710.225  47
   0   4  -7 6693.94 750.160  47
   0  -4  -7 5080.57 586.273  12
   0   4   7 4842.77 1253.93   8
   0  -4  -7 5464.91 631.331  16
   0   4  -8 30775.9 1434.73  40
   0  -4  -8 33213.0 1430.28  10
   0  -4  -8 31393.6 1596.26  37
   0  -4  -8 33262.0 1551.54  40
   0   4  -8 32359.3 1660.15  47
   0  -4  -8 31246.7 1561.56  25
   0   4  -8 33033.3 1680.89  44
   0   4  -8 31719.6 1338.87  15
   0   4   8 33604.4 1479.69  42
   0   4  -8 30783.0 1330.08  10
   0   4  -8 34043.3 1520.21  26
   0  -4  -8 30665.5 1483.35  16
   0   4  -8 30005.3 1469.71  23
   0  -4  -8 32786.0 1436.13  12
   0   4   8 33571.6 1400.94  18
   0  -4  -8 32879.2 1657.51  31
   0  -4  -8 31165.3 1243.32  15
   0  -4  -9 15168.7 1118.47  31
   0  -4  -9 15960.0 960.955  10
   0  -4  -9 14413.4 1057.45  25
   0  -4  -9 14471.2 984.476  16
   0  -4  -9 15082.1 914.191  12
   0   4  -9 15292.1 893.237  15
   0   4  -9 14432.8 1094.92  47
   0  -4  -9 15324.7 1030.29  40
   0   4  -9 15316.0 965.877  40
   0   4   9 14793.7 933.476  42
   0   4  -9 13835.5 848.852  10
   0   4  -9 12841.5 948.041  26
   0   4   9 15289.9 1032.57  35
   0  -4  -9 14026.5 1019.17  37
   0   4   9 15249.9 888.588  18
   0  -4  -9 16152.1 856.580  15
   0  -4 -10 8600.40 725.386  25
   0   4 -10 11712.5 887.827  26
   0  -4 -10 9014.69 653.201  24
   0  -4 -10 9759.90 658.251  10
   0   4 -10 9657.62 654.449  40
   0   4  10 9627.95 706.346  35
   0  -4 -10 9196.67 716.698  40
   0   4 -10 9093.54 594.299  15
   0  -4 -10 8844.80 674.534  37
   0  -4 -10 9083.11 660.760  16
   0   4 -10 8619.36 576.218  10
   0  -4 -10 8954.42 586.538  15
   0   4  11 355.392 132.519  11
   0   4 -11 385.908 169.896  15
   0   4  11 338.106 131.249  35
   0  -4 -11 244.567 130.433  10
   0  -4 -11 205.428 131.130  24
   0  -5   0-97.5655 245.396  51
   0  -5   0 128.848 208.110   4
   0   5   0 145.282 168.679   8
   0   5   0 181.856 263.309   6
   0   5   0-2.31008 260.332   2
   0   5   0-212.907 281.759   9
   0  -5   0-150.129 329.236  50
   0  -5   0 89.8777 243.449   7
   0   5   0-118.465 257.075   5
   0   5  -1 3717.24 594.026   9
   0   5   1 3586.35 565.625   9
   0   5  -1 3898.45 308.975   8
   0  -5  -1 3556.65 469.016   1
   0  -5  -1 3072.27 597.454  50
   0   5  -1 3858.53 543.515   2
   0   5  -1 3327.98 564.103   5
   0   5  -1 4080.77 641.430   6
   0   5   1 3724.12 587.299   8
   0   5   1 3478.08 650.995   2
   0  -5  -1 3472.37 629.736  51
   0  -5  -1 3879.02 518.901   4
   0  -5   1 3117.33 531.911   4
   0  -5   1 3690.02 595.874   7
   0  -5   1 3291.88 647.834  50
   0  -5  -1 4035.92 605.622   7
   0  -5  -2 54622.3 1843.75   1
   0   5  -2 57610.9 2285.36   9
   0  -5  -2 50891.7 2460.95  51
   0  -5   2 51619.8 2531.65  49
   0   5   2 54457.1 2408.33   8
   0  -5  -2 52855.5 2161.31   7
   0   5   2 51103.5 2169.91   9
   0   5  -2 54842.4 2244.92   5
   0  -5   2 52506.4 2331.53   4
   0  -5   2 50623.1 2468.31  50
   0   5  -2 53888.7 1785.28   2
   0   5   2 52257.8 2412.06   2
   0  -5  -2 52034.0 2187.08  50
   0  -5  -3 2716.04 485.466   1
   0   5  -3 2853.62 592.515   5
   0  -5  -3 2850.50 602.688   7
   0   5   3 3738.83 872.685  49
   0   5   3 2563.85 592.003   9
   0  -5  -3 2738.40 734.534  51
   0   5  -3 3152.51 658.617   9
   0  -5  -3 3209.15 614.378  50
   0  -5   3 2215.53 797.284  49
   0   5   3 2510.50 631.080   8
   0   5   3 2232.37 576.703   2
   0  -5   3 2426.37 626.019   4
   0  -5   4 18852.0 2224.51  49
   0   5   4 24305.7 2402.92  49
   0   5  -4 20404.9 1667.73   5
   0  -5  -4 23003.3 1795.35   7
   0  -5  -4 24132.2 1751.74  50
   0   5   4 21533.4 1813.88   2
   0  -5   4 20815.0 1848.73   4
   0   5   4 21219.3 1925.93   8
   0  -5  -4 23184.5 1531.29   1
   0   5  -4 23001.4 1780.13   9
   0   5  -5 99808.8 4125.91   9
   0  -5   5 91975.9 4247.13   4
   0   5   5 86802.8 4284.13   8
   0  -5  -5 97337.2 3546.29   1
   0   5  -5 92352.0 3850.30   5
   0  -5  -5 104868. 4237.32   7
   0   5   5 82049.7 5044.18  49
   0   5  -6 515.349 458.711   5
   0  -5   6 2338.27 810.524   4
   0   5   6 2462.10 906.982   8
   0   5   6 505.034 820.883  49
   0  -5  -6 1609.44 590.699   1
   0   5  -7 350.640 227.512  15
   0  -5  -7 341.779 207.386  10
   0  -5  -7 148.238 255.434  37
   0   5   7 798.540 760.243  49
   0   5  -7 198.813 245.299  20
   0  -5  -7 516.572 295.414  25
   0   5  -7 120.251 199.406  13
   0   5  -7-74.3179 247.739  47
   0   5  -7 193.218 193.467  23
   0  -5  -7 432.456 313.453  31
   0  -5  -7 243.667 226.326  12
   0  -5  -7 410.464 270.884  40
   0   5  -7-28.1562 475.153   5
   0  -5   7 980.586 671.789   4
   0   5  -7 231.090 248.991  44
   0   5  -7 177.987 193.320  26
   0  -5  -7 356.105 250.290  16
   0   5   7-1205.22 575.173   4
   0   5   7 437.216 227.283  18
   0  -5  -7 553.527 448.678   1
   0  -5  -7 1375.81 360.378  15
   0   5   7-359.272 507.463   8
   0  -5  -8 36442.7 1306.52  15
   0   5   8 41585.0 1598.10  42
   0   5  -8 37435.8 1585.98  23
   0   5  -8 37184.2 1444.27  15
   0  -5  -8 37565.0 1481.80  10
   0   5  -8 39602.0 1635.22  26
   0   5  -8 38873.9 1578.72  40
   0  -5  -8 36101.0 1676.96  25
   0   5  -8 40410.3 1847.07  44
   0   5   8 39289.4 1510.46  18
   0  -5  -8 37474.5 1559.85  12
   0  -5  -8 38589.3 1800.22  37
   0  -5  -8 36976.6 1646.27  16
   0   5  -8 32718.0 1324.34  10
   0  -5  -8 40240.6 1696.59  40
   0  -5  -8 38340.0 1799.03  31
   0   5   8 39919.8 1696.91  35
   0   5  -8 40404.8 1804.09  47
   0  -5  -9 10416.3 884.114  25
   0   5  -9 10624.8 780.686  40
   0   5  -9 10058.9 870.187  47
   0   5  -9 9705.37 823.574  26
   0  -5  -9 10890.1 905.046  37
   0   5  -9 9225.06 652.252  10
   0   5  -9 10582.9 733.550  15
   0   5   9 11151.7 862.622  35
   0  -5  -9 10592.4 861.976  40
   0   5   9 10592.8 727.832  18
   0  -5  -9 10194.4 651.276  15
   0  -5  -9 10042.2 828.917  16
   0  -5  -9 10367.6 737.559  10
   0  -5  -9 10462.4 782.123  12
   0  -5  -9 11425.4 965.551  31
   0  -5 -10 426.935 232.763  40
   0   5 -10 823.474 506.149  26
   0  -5  10 189.949 158.450  36
   0   5  10 275.588 202.632  35
   0   5 -10 159.039 138.950  40
   0   5  10 158.288 164.134  11
   0  -5 -10 473.347 251.702  25
   0  -5 -10 575.596 237.859  16
   0   5 -10 450.174 167.672  10
   0  -5 -10 255.659 188.929  37
   0  -5 -10 230.076 194.063  24
   0   5 -10 416.505 185.619  15
   0  -5 -10 353.326 163.073  10
   0   5 -11 1820.12 290.704  26
   0   5  11 3553.90 334.741  27
   0   5  11 4535.63 332.773  21
   0   5 -11 2823.66 248.237  15
   0  -5 -11 2276.34 245.156  24
   0   6   0 7019.01 833.285   5
   0   6   0 6138.56 866.521   2
   0   6   0 7031.36 699.340   8
   0  -6   0 5794.78 860.763  50
   0   6   0 7010.68 831.967   9
   0  -6   0 5247.04 721.622  51
   0  -6   0 6984.15 756.462   4
   0  -6   0 7282.01 859.684   7
   0  -6   1 3958.26 661.152   7
   0  -6   1 3493.86 747.087  50
   0   6  -1 4403.26 701.442   9
   0  -6  -1 4125.84 738.476  51
   0  -6  -1 4107.27 710.190   7
   0  -6  -1 3545.74 550.450   4
   0   6   1 3485.44 617.713   9
   0   6   1 3762.53 744.879   2
   0  -6   1 3738.50 647.228   4
   0   6  -1 3723.48 621.732   2
   0   6   1 4132.43 663.717   8
   0  -6  -1 3835.42 534.847   1
   0  -6  -1 3623.75 682.067  50
   0   6  -1 4069.53 677.005   5
   0   6   2 13643.8 1313.90   8
   0   6  -2 14257.1 1267.28   5
   0   6   2 14227.5 1418.41   2
   0  -6  -2 14288.1 1259.80   7
   0  -6   2 12714.7 1214.12   7
   0   6   2 12953.5 1200.28   9
   0   6  -2 13870.6 1050.37   2
   0   6   2 17001.9 1553.15  49
   0  -6  -2 13951.6 1267.91  50
   0  -6  -2 14288.2 1434.52  51
   0  -6  -2 13774.7 1016.41   1
   0   6  -2 13901.8 1243.38   9
   0  -6   2 11732.4 1192.90   4
   0  -6   2 13585.3 1424.59  50
   0  -6  -3-46.3430 405.337  51
   0  -6  -3 634.540 397.319   7
   0   6   3 486.078 356.419   2
   0  -6  -3 470.306 300.530   1
   0   6   3 596.237 552.266  49
   0   6  -3 506.699 377.482   5
   0   6   3 133.441 294.615   9
   0   6   3 398.753 391.685   8
   0  -6   3-635.707 497.257  50
   0  -6  -3 324.917 331.960  50
   0   6  -3-55.7143 317.359   9
   0  -6   3 288.721 326.675   4
   0  -6   4 2626.55 772.586   4
   0  -6  -4 3104.63 607.369   1
   0  -6  -4 3120.57 764.206   7
   0   6   4 2958.46 806.441   2
   0   6  -4 3511.69 806.095   5
   0   6   4 3271.99 895.310   8
   0  -6  -4 3266.37 745.837  50
   0   6   4 2280.24 670.227   9
   0   6  -4 4294.96 850.111   9
   0   6   4 2841.07 978.904  49
   0   6   5 40756.9 3103.76   8
   0  -6  -5 44195.4 2870.61   7
   0   6  -5 41638.1 2716.76   5
   0  -6  -5 40524.3 2663.50  50
   0  -6   5 40076.3 2947.67   4
   0   6   5 38439.9 2734.38   9
   0  -6  -5 44689.2 2466.11   1
   0   6   5 34758.1 3434.47  49
   0   6  -5 45460.7 2894.71   9
   0   6   6 1749.79 708.803   9
   0   6   6 468.142 240.259  35
   0   6   6 271.685 632.390   8
   0   6   6 437.145 205.801  18
   0   6  -6 335.597 222.368  28
   0  -6  -6 606.021 257.567  31
   0  -6  -6 401.300 220.029  12
   0   6  -6 989.596 356.709  44
   0  -6  -6 660.145 259.001  25
   0   6  -6 372.883 209.152  15
   0  -6   6-21.2724 403.600   4
   0  -6  -6 606.486 246.378  19
   0   6  -6 295.508 188.834  26
   0  -6  -6 199.823 181.358  16
   0  -6  -6 338.997 251.748  37
   0  -6  -6 505.103 252.802  30
   0   6   6 581.980 659.364  49
   0  -6  -6 1119.13 333.505  45
   0  -6  -6 630.525 265.073  15
   0   6  -6-287.546 375.482   5
   0  -6  -6 931.893 451.080   1
   0  -6  -6 500.943 227.733  40
   0   6  -6 462.155 231.368  20
   0   6  -6 340.572 212.198  13
   0  -6  -7 4952.08 599.771  30
   0   6  -7 4931.90 595.702  26
   0  -6  -7 5200.99 581.796  19
   0  -6  -7 4423.96 585.827  25
   0   6   7 6067.95 709.211  35
   0  -6  -7 4527.86 574.841  12
   0   6  -7 4867.52 574.077  23
   0  -6  -7 5133.14 690.652  31
   0   6  -7 4435.33 643.361  44
   0  -6  -7 3865.44 463.408  15
   0  -6  -7 4997.57 615.447  40
   0   6  -7 4564.67 538.869  15
   0   6  -7 4228.12 583.694  20
   0  -6  -7 4689.68 610.051  16
   0   6  -7 4247.33 506.746  13
   0  -6  -7 4943.25 667.331  37
   0   6   7 5016.21 570.216  18
   0  -6  -7 4665.48 606.210  45
   0  -6  -7 4825.20 516.123  10
   0   6  -7 4874.65 629.566  47
   0  -6  -8 10098.4 942.704  31
   0  -6  -8 9650.37 863.754  16
   0   6  -8 10160.3 776.220  15
   0   6   8 10327.3 877.209  35
   0  -6  -8 9864.56 863.490  40
   0   6  -8 11493.3 905.739  26
   0  -6  -8 9944.36 879.812  25
   0   6  -8 10060.4 790.315  40
   0  -6  -8 9402.92 804.897  12
   0  -6  -8 10338.9 751.819  10
   0   6  -8 10125.5 946.618  44
   0   6  -8 9741.61 790.434  23
   0   6  -8 9982.62 884.471  47
   0  -6  -8 10082.2 674.325  15
   0   6   8 10242.8 780.002  18
   0  -6  -8 10491.7 964.329  37
   0  -6  -9 3175.28 499.077  25
   0  -6  -9 3193.08 480.665  24
   0   6  -9 3897.94 465.485  40
   0   6   9 3845.40 439.906  18
   0   6  -9 4024.38 452.245  15
   0  -6  -9 3675.43 385.546  15
   0   6   9 3808.04 506.785  35
   0  -6  -9 3749.38 523.883  16
   0  -6  -9 3563.04 418.001  10
   0   6  -9 3728.64 516.595  47
   0  -6  -9 4005.85 553.091  40
   0   6   9 3566.34 465.672  11
   0   6  -9 1214.59 575.337  26
   0  -6  -9 3619.96 560.351  37
   0  -6  -9 3448.13 461.228  12
   0  -6 -10 3034.96 376.226  24
   0   6  10 3292.29 385.327  35
   0   6  10 3141.93 360.692  11
   0   6 -10 2631.04 301.502  40
   0  -6 -10 2814.10 379.214  16
   0  -6 -10 3540.09 333.585  10
   0  -6  10 2834.20 321.325  36
   0   6 -10 3791.02 573.590  26
   0   6 -10 2615.61 317.078  15
   0  -6 -10 2810.50 386.821  37
   0   7   0 156.187 294.962   9
   0   7   0-94.2638 143.437   8
   0  -7   0 224.351 330.193   4
   0  -7   0-7.45997 335.843  50
   0   7   0-82.6317 306.482   5
   0   7   0 3.57152 320.237   2
   0  -7   0 9.32429 313.434   7
   0  -7   0-64.1334 212.725   1
   0  -7   1 13138.5 1230.45   4
   0  -7   1 10573.1 1289.64  50
   0  -7  -1 12147.2 1051.44   4
   0   7  -1 12675.4 1204.28   9
   0  -7  -1 13222.2 1045.91   1
   0   7  -1 12149.0 1207.49   2
   0  -7  -1 10930.4 1241.65  50
   0   7   1 12468.1 1174.72   8
   0  -7  -1 10741.7 1236.18  51
   0   7   1 11302.8 1155.20   9
   0  -7   1 12056.5 1205.29   7
   0  -7  -1 13400.3 1299.84   7
   0   7  -1 12457.8 1221.03   5
   0   7   1 11961.3 1358.50   2
   0   7  -2 3067.24 675.324   5
   0  -7   2 1431.78 523.318   4
   0   7   2 2175.01 640.070  49
   0  -7  -2 2513.59 749.233  51
   0  -7   2 2659.34 653.703   7
   0   7  -2 2449.28 495.274   2
   0   7   2 2021.90 566.818   9
   0  -7  -2 2179.35 472.070   1
   0  -7   2 2021.55 722.723  50
   0   7   2 4595.64 863.945   8
   0   7   2 2421.86 697.198   2
   0   7  -2 2288.80 575.407   9
   0  -7  -2 2582.84 644.568  50
   0  -7  -2 2768.99 652.188   7
   0   7   3 33329.2 2481.42   2
   0   7  -3 30146.3 2130.22   5
   0  -7   3 33333.1 2332.54   4
   0  -7  -3 32552.3 2194.73  50
   0  -7  -3 34562.7 1866.59   1
   0  -7   3 33255.6 2264.49   7
   0  -7  -3 35363.9 2262.41   7
   0   7   3 33361.4 2419.92   8
   0   7   3 34861.5 2675.75  49
   0  -7   3 27657.9 2310.50  50
   0   7   3 31117.9 2133.62   9
   0   7  -3 33766.6 2194.02   9
   0   7   4 2145.52 773.019   8
   0  -7   4 1553.72 609.730   4
   0  -7  -4 2085.75 535.461   1
   0   7   4 1432.87 566.954   9
   0   7  -4 1836.60 648.397   5
   0  -7  -4 1539.85 536.797  50
   0  -7  -4 2632.70 723.838   7
   0  -7   4 1165.58 565.639  50
   0   7   4 1433.60 804.467  49
   0   7   4 2450.21 763.946   2
   0   7  -4 1925.58 616.364   9
   0  -7  -5 42049.4 2921.18   7
   0  -7   5 39665.9 3028.80   4
   0  -7  -5 36973.1 2666.06  50
   0   7   5 39410.9 3812.32  49
   0  -7   5 33142.2 2964.10  50
   0   7   5 35981.6 2718.44   9
   0   7  -5 37550.6 2746.17   5
   0   7   5 38530.8 3148.59   8
   0  -7  -5 39577.5 2405.44   1
   0   7  -5 41586.4 2894.36   9
   0  -7   6 31169.3 3062.71  50
   0  -7  -6 38246.4 1538.88  25
   0   7  -6 37648.0 1458.89  15
   0  -7  -6 42132.5 1737.12  31
   0   7   6 38949.6 3431.06   8
   0  -7  -6 40920.7 1672.41  16
   0   7   6 36254.4 2964.58   9
   0  -7  -6 39722.6 1606.67  12
   0  -7  -6 41464.0 1696.28  30
   0   7  -6 36721.7 2911.57   5
   0   7  -6 39939.9 1687.65  28
   0   7   6 41534.0 1682.77  35
   0   7  -6 43944.4 1573.78  13
   0   7   6 39472.3 1505.58  21
   0   7   6 39909.9 1521.74  18
   0  -7  -6 39025.5 1585.88  19
   0   7  -6 42590.3 1622.73  26
   0  -7  -6 46353.4 3231.19   7
   0  -7  -6 35684.7 1257.86  15
   0  -7   6 37016.8 3149.74   4
   0   7  -6 36682.8 1611.08  20
   0  -7  -6 44312.1 1709.78  40
   0   7  -6 42640.7 1824.58  44
   0   7   6 30608.4 3793.96  49
   0  -7  -6 41423.8 1759.47  45
   0  -7  -6 41827.9 1831.04  37
   0  -7  -7 53986.1 2149.07  37
   0   7  -7 53089.7 2097.03  44
   0  -7  -7 52856.2 1908.44  12
   0   7   7 61270.1 1923.49  21
   0  -7  -7 53516.6 1939.45  30
   0   7  -7 48330.3 1889.85  20
   0  -7  -7 54910.2 2063.53  31
   0  -7  -7 51604.4 1879.87  25
   0  -7  -7 51692.3 1823.20  19
   0   7   7 56009.9 1831.79  18
   0  -7  -7 54967.1 1970.01  40
   0   7  -7 56206.3 1912.34  26
   0   7  -7 52240.0 1725.85  15
   0  -7  -7 55071.3 2022.44  16
   0  -7  -7 49809.6 1494.22  15
   0   7   7 54825.3 1968.16  35
   0   7  -7 53646.3 1965.45  47
   0   7  -7 53461.5 1800.32  13
   0  -7  -7 53019.0 2002.84  45
   0  -7  -8 5820.54 633.091  24
   0   7  -8 6423.04 617.822  15
   0   7   8 6323.45 601.582  18
   0   7  -8 5515.79 579.606  40
   0  -7  -8 6040.30 750.157  37
   0  -7  -8 6368.65 528.627  15
   0   7  -8 7226.19 700.735  26
   0  -7  -8 5925.55 589.197  19
   0   7  -8 6768.73 772.642  44
   0   7   8 6305.02 647.863  11
   0   7   8 6500.15 693.678  35
   0   7  -8 6716.70 698.689  47
   0  -7  -8 5898.72 649.803  12
   0  -7  -8 6096.65 695.753  40
   0  -7  -8 6473.19 675.497  45
   0  -7  -8 5686.98 677.507  16
   0  -7  -8 5827.27 656.282  25
   0  -7  -8 5835.82 606.384  30
   0   7   9 117.913 212.074  11
   0  -7  -9 232.089 258.151  37
   0  -7  -9 175.785 225.954  16
   0   7   9 148.703 218.678  35
   0  -7  -9 265.647 241.434  25
   0   7  -9 26.4971 193.797  15
   0  -7  -9-10.7752 222.951  12
   0  -7  -9 177.940 209.507  24
   0   7  -9-8.29797 142.601  40
   0  -7  -9 49.3231 231.557  40
   0   7  -9 68.2822 196.554  47
   0  -7 -10 2372.42 335.938  16
   0   7  10 2855.30 319.403  11
   0  -7 -10 2700.62 332.727  24
   0  -7  10 2033.33 265.995  36
   0   7 -10 2457.48 281.570  15
   0  -7 -10 2593.63 364.529  37
   0   7  10 3591.71 376.636  21
   0   7  10 2242.07 303.105  35
   0   7 -10 3165.49 493.689  26
   0   7  10 2642.47 358.953  27
   0  -8   0 9864.77 1203.89   7
   0  -8   0 8834.21 954.173   1
   0  -8   0 9117.46 1022.87   4
   0   8   0 8555.63 1044.69   9
   0  -8   0 6634.73 1081.13  50
   0   8   0 7433.72 1107.32   2
   0  -8  -1 135707. 4370.98   7
   0   8  -1 138173. 4423.12   5
   0   8   1 129635. 4732.20   2
   0  -8   1 126088. 4701.82  50
   0  -8  -1 136407. 3628.34   1
   0  -8   1 134026. 4349.45   7
   0   8   1 138312. 4294.17   9
   0   8   1 135695. 4076.13   8
   0   8  -1 136417. 4248.04   9
   0  -8   1 142739. 4249.59   4
   0   8  -1 138067. 4407.78   2
   0  -8  -1 126447. 4463.00  50
   0  -8   2 148553. 4780.61   7
   0  -8  -2 152402. 3906.59   1
   0  -8  -2 147380. 4805.66  50
   0   8   2 151727. 5371.21   2
   0  -8  -2 156097. 4788.94   7
   0  -8   2 144709. 4679.55   4
   0   8  -2 163229. 4813.40   9
   0   8  -2 138900. 4620.86   5
   0   8   2 136216. 4430.66   9
   0  -8   2 141230. 5196.07  50
   0   8   2 143863. 4782.57   8
   0   8   3 250.171 261.174  49
   0   8  -3 1145.22 516.783   5
   0   8   3 324.510 398.733   8
   0  -8   3 444.435 348.790   7
   0  -8  -3 481.344 281.559   1
   0  -8  -3 693.939 507.535   7
   0  -8   3 111.118 316.487   4
   0  -8   3 390.546 434.923  50
   0   8   3 255.560 408.739   2
   0   8   3 827.036 403.939   9
   0  -8  -3 883.900 458.852  50
   0   8  -3 465.251 370.063   9
   0   8   4 65.9238 465.250   8
   0  -8   4 375.157 473.198   7
   0   8   4-406.233 410.852  49
   0   8  -4-13.8164 309.723   5
   0  -8   4-2.98866 287.406   4
   0   8   4-737.528 457.494   9
   0  -8  -4 540.873 422.340   7
   0  -8  -4 230.173 380.252  50
   0   8  -4-101.689 283.489   9
   0  -8   4-327.090 435.212  50
   0   8   4 398.775 464.794   2
   0  -8  -5 346.072 227.475  30
   0  -8  -5 130.566 226.273  40
   0   8  -5 362.151 239.102  26
   0   8  -5 9.02836 214.791   9
   0  -8   5-607.511 529.004   7
   0   8   5 563.239 629.555   8
   0  -8  -5 12.3023 230.509  37
   0   8   5 491.547 192.499  11
   0  -8  -5 965.905 522.998  50
   0  -8  -5 291.187 208.623  12
   0   8   5 814.827 381.075  21
   0   8  -5 191.234 238.448  27
   0  -8  -5 1188.77 366.811  16
   0  -8  -5 152.254 213.824  45
   0   8  -5-121.296 421.686   5
   0   8  -5 83.1702 179.008  28
   0   8   5 300.077 477.738  49
   0  -8  -5 517.999 434.623   7
   0   8  -5 517.546 241.310  20
   0  -8  -5 307.784 208.373  19
   0   8  -5 84.7797 206.521  44
   0  -8   5 994.113 578.409   4
   0   8  -5 93.2054 198.510  21
   0   8   5 383.044 255.150  35
   0   8   5 457.380 197.921  18
   0  -8   5-693.675 585.324  50
   0   8  -5 533.480 210.277  13
   0   8  -5 56.7525 383.185  48
   0   8   5 344.519 391.093   9
   0   8  -6 2521.47 482.983  28
   0  -8  -6 2622.44 458.452  12
   0  -8  -6 2651.66 454.981  19
   0   8   6 3502.05 536.790  35
   0  -8  -6 3042.02 504.267  40
   0  -8  -6 2405.27 355.016  15
   0  -8  -6 3246.19 548.523  45
   0   8   6 2438.60 412.122  18
   0   8  -6 1966.54 405.776  20
   0   8   6 1945.47 386.892  11
   0  -8  -6 2422.80 454.101  30
   0   8  -6 2731.56 427.299  13
   0  -8  -6 2469.07 472.791  16
   0  -8  -6 2737.08 468.782  31
   0   8  -6 3040.21 479.897  26
   0   8  -6 2412.16 388.659  15
   0   8  -6 2555.35 530.929  27
   0  -8  -6 2790.30 536.065  37
   0   8  -6 3132.18 538.449  44
   0   8  -7 7545.99 732.521  26
   0  -8  -7 8122.81 813.121  16
   0   8   7 7168.46 675.849  18
   0   8  -7 6776.79 760.986  44
   0  -8  -7 6619.40 676.491  19
   0   8  -7 6649.66 734.356  28
   0  -8  -7 7414.33 795.798  45
   0  -8  -7 6609.25 715.168  40
   0  -8  -7 6736.44 557.621  15
   0  -8  -7 6934.02 730.903  30
   0   8  -7 7348.66 655.662  15
   0  -8  -7 7077.16 690.823  25
   0   8  -7 7083.66 726.062  20
   0   8   7 7102.70 696.899  11
   0   8  -7 7510.12 681.328  13
   0  -8  -7 7575.34 834.917  37
   0  -8  -7 6916.02 674.580  24
   0  -8  -7 7210.43 734.484  12
   0   8   7 7370.74 745.071  35
   0  -8  -8 13889.5 953.486  12
   0  -8  -8 13674.9 953.366  45
   0   8  -8 12679.8 803.343  40
   0  -8  -8 14088.9 909.070  25
   0   8   8 13903.2 911.715  11
   0   8  -8 15388.1 877.139  15
   0  -8  -8 14896.3 963.065  30
   0  -8  -8 14091.1 888.269  19
   0  -8  -8 14510.1 1012.74  16
   0   8  -8 14369.1 1030.60  44
   0  -8  -8 15195.3 1105.08  37
   0  -8  -8 14652.5 933.673  24
   0   8   8 13656.1 843.594  18
   0   8   8 14570.6 973.260  35
   0   8  -8 15237.3 962.357  26
   0  -8  -9 2327.26 379.377  12
   0  -8  -9 1580.73 311.262  24
   0   8   9 2535.56 427.715  27
   0  -8  -9 2240.74 409.794  16
   0   8   9 5872.17 532.220  21
   0   8  -9 2354.15 330.641  15
   0   8   9 2616.03 383.349  35
   0   8  -9-1665.14 636.269  26
   0   8   9 2200.43 355.377  11
   0  -8  -9 2286.39 426.004  37
   0   8  10 3048.50 279.889  35
   0  -8 -10 3593.37 368.134  16
   0  -8 -10 3799.45 400.195  37
   0   8  10 2858.95 281.668  21
   0   8 -10 4657.84 484.550  26
   0   8 -10 3899.12 306.339  15
   0  -8 -10 3928.79 345.660  24
   0   8  10 3766.19 369.238  27
   0   8  10 3608.78 281.644  28
   0   8  10 3745.20 324.798  11
   0  -8  10 2775.15 275.384  36
   0   9   0 332.750 344.256   9
   0  -9   0-820.888 360.435   4
   0   9   0 318.308 375.094   2
   0  -9   0 99.1938 366.228  50
   0  -9   0 151.975 644.942   7
   0  -9   0 8.19261 184.357   1
   0   9  -1 58933.3 3006.16   9
   0  -9   1 57819.0 2859.14   4
   0   9   1 58159.7 3454.69   2
   0   9  -1 56465.4 3084.31   2
   0  -9  -1 59318.2 2582.92   1
   0   9  -1 53932.2 3007.24   5
   0  -9  -1 59530.0 3156.05   7
   0  -9   1 51455.6 3217.30  50
   0  -9  -1 52900.8 3135.16  50
   0   9   1 55615.2 2909.42   9
   0  -9   1 55700.1 2677.12   1
   0  -9   1 60575.8 3183.22   7
   0  -9   2 388.878 362.705   7
   0   9  -2 484.809 359.138   9
   0   9  -2 10.1177 368.515   5
   0   9   2-324.041 360.398   9
   0  -9  -2-51.5335 316.979  50
   0   9   2 143.699 326.679   2
   0  -9  -2 864.382 481.031   7
   0  -9   2 792.504 440.239   4
   0  -9   2 630.184 487.365  50
   0   9   2 187.085 330.803   8
   0  -9  -3 497.875 508.316  50
   0   9   3 424.833 492.867   2
   0  -9   3 1037.70 472.135   4
   0   9  -3 554.426 413.509   5
   0  -9  -3 1222.12 548.103   7
   0   9   3 1023.03 655.914   8
   0  -9   3-105.465 464.249   7
   0  -9   3-37.5381 409.501  50
   0   9  -3 765.956 428.311   9
   0   9   3-347.152 332.876   9
   0   9  -4 22195.3 1094.25  26
   0   9   4 27809.8 1298.51  28
   0  -9  -4 21305.6 1103.27  16
   0  -9  -4 22850.6 1234.40  37
   0   9  -4 20714.6 1183.73  28
   0   9   4 19129.0 2252.69   8
   0  -9   4 19351.8 2332.79  50
   0  -9  -4 22073.4 2152.45  50
   0   9   4 22300.4 2459.73   2
   0   9  -4 21636.7 2212.76   5
   0  -9  -4 24917.4 2287.67   7
   0   9  -4 19339.6 1097.88  21
   0  -9  -4 24995.4 1340.83  45
   0   9  -4 19461.9 1122.84  11
   0   9  -4 21577.2 1501.43  48
   0   9   4 23528.9 1226.27  35
   0  -9  -4 21464.2 1100.28  12
   0   9   4 22962.8 1126.46  11
   0   9   4 23128.1 1226.80  27
   0   9  -4 22704.3 1124.97  13
   0   9  -4 19391.6 1242.63  35
   0   9  -4 20264.6 2042.33   9
   0  -9  -4 23030.3 1202.04  19
   0  -9   4 20937.3 2175.27   7
   0  -9  -4 22603.6 1238.83  30
   0  -9   4 14894.8 1849.26   4
   0   9  -4 22126.0 1268.80  27
   0   9   4 20058.9 2046.77   9
   0   9   4 22404.1 1138.47  18
   0  -9  -4 21084.7 1082.14  17
   0   9   4 20541.7 1039.10  21
   0   9   5 6751.18 1436.46   8
   0   9  -5 9234.50 850.864  44
   0   9  -5 6437.48 692.087  11
   0   9  -5 7671.59 928.257  48
   0   9  -5 8887.96 808.714  28
   0  -9  -5 8866.22 862.631  45
   0   9  -5 9580.77 774.098  26
   0   9  -5 9858.47 775.931  13
   0  -9  -5 8436.63 778.507  19
   0  -9  -5 8681.89 771.595  16
   0  -9   5 9251.85 1524.77   7
   0   9   5 9747.18 836.641  27
   0   9   5 9040.76 747.470  18
   0  -9  -5 8263.54 690.677  24
   0  -9  -5 9323.02 867.687  37
   0   9  -5 7480.77 805.984  27
   0   9   5 9089.76 806.043  35
   0  -9  -5 7410.78 1278.57  50
   0  -9  -5 9595.40 793.913  12
   0   9  -5 7045.98 722.743  21
   0  -9   5 7773.49 1546.97  50
   0   9   5 8056.94 704.468  21
   0   9   5 9224.07 753.326  11
   0  -9  -5 9349.51 855.065  30
   0   9  -5 8483.70 1465.12   5
   0   9  -5 8297.80 758.200  20
   0  -9  -5 8526.64 705.071  17
   0  -9   5 4518.58 1089.19   4
   0  -9  -6 33796.2 1544.51  19
   0  -9  -6 35037.9 1429.45  24
   0  -9  -6 35524.7 1698.66  45
   0   9  -6 31286.9 1462.20  20
   0   9   6 36161.1 1605.59  35
   0   9   6 34525.0 1460.03  18
   0   9  -6 34712.8 1472.25  26
   0   9   6 35079.8 1596.42  27
   0  -9  -6 34999.5 1707.14  37
   0  -9  -6 35026.3 1581.43  16
   0   9  -6 36308.1 1480.27  13
   0   9  -6 34032.3 1389.86  15
   0   9  -6 33858.4 1631.19  44
   0  -9  -6 34799.5 1539.94  12
   0   9   6 34302.1 1476.94  11
   0   9   6 33448.4 1404.72  21
   0   9  -6 33324.6 1583.11  28
   0  -9  -6 34717.6 1631.69  30
   0   9  -6 30892.8 1591.46  27
   0   9  -7 416.589 298.971  44
   0   9   7 115.888 224.972  35
   0   9  -7-174.279 319.879  28
   0  -9  -7 364.462 356.958  37
   0  -9  -7 214.429 219.288  30
   0   9  -7 160.344 238.556  26
   0   9  -7 120.030 200.079  13
   0   9  -7 79.8900 202.534  20
   0  -9  -7 106.350 213.053  24
   0   9   7 257.380 249.209  11
   0  -9  -7 375.166 292.558  16
   0  -9  -7 309.851 262.946  45
   0  -9  -7 527.649 289.586  19
   0   9   7 302.152 284.070  27
   0   9   7 223.176 219.183  18
   0   9  -7 268.680 223.296  15
   0  -9  -7 36.5504 253.994  12
   0  -9   8 738.159 242.433  43
   0   9  -8 1192.04 334.818  26
   0  -9  -8 897.164 287.697  24
   0  -9  -8 696.195 259.398  30
   0   9   8 2118.50 413.586  21
   0  -9  -8 719.283 311.033  16
   0  -9  -8 833.511 315.160  12
   0   9  -8 871.928 268.538  15
   0   9  -8 1053.09 335.867  44
   0  -9  -8 949.880 264.348  19
   0  -9   8 631.805 212.073  22
   0   9   8 902.986 258.048  18
   0   9   8 1186.93 387.288  27
   0   9   8 884.932 309.438  11
   0   9   8 583.923 265.880  35
   0  -9  -8 904.560 359.013  37
   0  -9  -8 1169.46 336.534  45
   0   9   9 910.203 282.440  27
   0  -9  -9 693.942 208.185  24
   0  -9  -9 731.018 191.443  30
   0   9   9 291.581 206.194  21
   0   9   9 709.785 229.989  11
   0   9  -9 947.684 218.281  15
   0  -9   9 907.971 187.968  32
   0   9   9 920.852 236.014  35
   0  -9  -9 761.703 259.907  16
   0  -9  -9 1101.01 310.953  37
   0  -9  -9 1118.65 238.441  45
   0  -9 -10 1003.73 174.700  24
   0   9 -10 1080.53 164.655  15
   0  -9 -10 1335.38 221.098  16
   0   9  10 1326.23 215.574  27
   0  10   0 3939.27 847.375   9
   0  10   0 3453.19 898.291   2
   0 -10   0 2076.78 729.297  50
   0  10   1 25495.5 2461.35   2
   0  10  -1 24945.4 2234.05   2
   0 -10  -1 21525.9 2152.31  50
   0 -10   1 23795.6 1860.37   1
   0 -10   1 22066.2 2274.67  50
   0  10  -1 25823.2 2108.05   9
   0 -10  -1 19412.7 1986.17   7
   0 -10   1 27613.2 2345.26   7
   0  10   1 24390.9 2047.38   9
   0 -10   2 6144.21 1149.29   7
   0  10   2 4832.65 1230.78   2
   0  10   2 4561.16 911.999   9
   0 -10  -2 6851.97 1175.06   7
   0  10  -2 5373.13 1015.82   9
   0 -10  -2 6652.45 1227.93  50
   0 -10   2 4511.51 1143.65  50
   0  10  -2 5245.66 1103.02   5
   0 -10   3 39043.6 2949.08   7
   0  10  -3 34863.6 1528.33  28
   0  10   3 38282.2 1469.15  11
   0 -10  -3 37873.4 1587.08  38
   0  10  -3 36455.1 1984.02  48
   0  10  -3 36458.5 1623.28  27
   0 -10   3 32999.0 2996.24  50
   0  10  -3 33211.0 1421.72  21
   0 -10  -3 39115.4 2858.56   7
   0 -10  -3 36786.4 1455.19  17
   0  10   3 38518.5 1524.99  18
   0  10  -3 34451.6 1461.45  11
   0  10   3 38563.9 1593.48  35
   0 -10  -3 37974.0 1573.24  30
   0  10   3 33388.6 1376.46  28
   0  10  -3 37357.8 1447.97  13
   0 -10  -3 37735.8 1517.91  19
   0  10  -3 42180.5 2896.61   9
   0  10   3 38345.8 3304.96   2
   0  10  -3 31359.5 1561.90  35
   0  10   3 37125.2 2948.70   8
   0  10   3 38602.9 1582.96  27
   0  10  -3 36858.0 1371.04  26
   0 -10  -3 38213.8 1642.48  45
   0  10   3 34251.2 1359.07  21
   0  10  -3 31244.8 2680.28   5
   0 -10  -3 36877.6 2862.07  50
   0  10  -4 72166.8 2256.47  28
   0  10   4 73697.0 4478.83   8
   0  10  -4 72518.4 2132.58  20
   0  10  -4 71313.5 2360.17  27
   0  10   4 66210.5 1946.53  21
   0 -10  -4 74717.7 2318.96  30
   0  10  -4 86505.4 4344.03   9
   0  10  -4 65754.2 2082.68  21
   0 -10  -4 78559.4 2293.00  19
   0  10   4 79499.6 2175.45  11
   0  10   4 80922.4 2369.02  35
   0  10  -4 61542.2 3883.19   5
   0 -10  -4 80720.4 2485.01  45
   0  10  -4 72748.6 2843.18  48
   0 -10   4 66070.5 4410.09  50
   0 -10  -4 79400.6 2170.70  17
   0  10  -4 74758.3 2338.98  44
   0 -10  -4 77467.4 2285.13  37
   0  10   4 78865.5 2215.02  18
   0 -10  -4 76384.5 2101.22  12
   0  10  -4 67261.9 2125.59  11
   0  10   4 79756.7 2342.46  27
   0  10  -4 77410.3 2153.08  13
   0  10  -4 77776.0 2082.85  26
   0 -10  -4 77938.4 2285.13  38
   0  10   4 70433.2 2052.03  28
   0 -10  -4 70159.1 4019.99  50
   0 -10   4 73799.4 4226.80   7
   0 -10  -5 917.294 329.241  19
   0  10   5 1670.10 413.374  27
   0  10   5 848.111 261.941  18
   0  10   5-85.0383 414.933  21
   0  10  -5 976.536 308.270  26
   0  10   5 1274.51 382.908  35
   0  10  -5 653.980 288.803  28
   0 -10  -5 1039.20 312.311  37
   0 -10  -5 1117.08 284.016  24
   0 -10  -5 886.652 333.945  30
   0  10  -5 768.996 332.283  21
   0 -10  -5 516.086 304.330  45
   0 -10  -5 871.625 281.146  16
   0  10   5 1104.97 297.517  11
   0  10  -5 1372.67 360.788  44
   0  10  -5 992.025 277.080  13
   0  10  -5 1037.91 323.276  20
   0 -10  -5 639.794 296.083  12
   0  10  -5 599.343 390.518  48
   0  10  -5 699.110 309.207  27
   0 -10  -5 756.496 252.924  17
   0  10  -6 990.907 315.437  26
   0 -10  -6 710.146 249.597  24
   0  10   6 1172.95 307.989  18
   0 -10  -6 1079.08 362.617  37
   0  10  -6 1061.06 305.404  15
   0  10  -6 822.834 376.814  27
   0  10   6 1235.97 371.054  11
   0  10  -6 903.710 333.673  44
   0  10   6 907.196 330.325  35
   0  10   6 1163.68 360.388  27
   0  10   6 93.3147 360.568  21
   0 -10  -6 813.880 352.263  45
   0 -10  -6 1186.25 355.008  16
   0 -10  -6 1285.34 371.450  12
   0  10  -6 770.558 359.216  28
   0  10  -6 803.404 286.004  20
   0  10  -6 1038.49 496.745  48
   0 -10  -6 1101.74 358.234  19
   0  10  -6 1071.95 318.425  13
   0 -10  -6 1246.74 377.021  30
   0  10  -7 6887.63 642.484  13
   0  10  -7 6091.32 609.990  26
   0  10  -7 5343.99 581.735  20
   0  10   7 6276.87 663.551  35
   0 -10  -7 6176.39 653.929  19
   0 -10  -7 7007.93 766.536  37
   0  10   7 6850.12 653.417  11
   0  10  -7 6144.04 668.226  44
   0 -10  -7 5588.53 675.684  45
   0  10  -7 6845.56 705.022  28
   0  10   7 6040.70 588.112  18
   0  10   7 6163.33 589.618  21
   0 -10  -7 6610.53 683.086  16
   0  10  -7 6231.90 578.376  15
   0  10   7 6511.87 700.196  27
   0 -10  -7 6429.82 596.097  24
   0 -10  -7 6148.23 673.014  30
   0 -10  -7 6729.59 680.350  12
   0  10  -8 4380.27 481.334  26
   0 -10   8 3499.47 400.327  43
   0  10   8 3369.90 437.910  35
   0  10  -8 4194.42 431.375  15
   0 -10  -8 3677.12 486.315  45
   0 -10   8 3116.98 356.244  22
   0 -10  -8 3836.89 429.778  24
   0  10   8 3000.10 388.308  21
   0 -10  -8 3466.47 459.993  16
   0  10   8 3727.67 439.660  11
   0 -10  -8 4100.85 496.152  12
   0 -10  -8 3838.33 446.237  19
   0  10  -8 3951.16 487.134  44
   0 -10  -8 3791.54 474.836  30
   0  10   8 3304.50 372.665  18
   0  10   8 4289.78 517.440  27
   0 -10  -8 3736.63 519.019  37
   0  10   9 2297.81 287.406  35
   0 -10  -9 2494.55 360.804  37
   0  10  -9 558.324 329.928  26
   0  10   9 1585.78 213.765  28
   0 -10  -9 2440.45 323.754  16
   0 -10  -9 1598.98 240.325  45
   0  10  -9 2826.76 284.904  15
   0 -10  -9 2601.85 292.234  24
   0 -10   9 1635.86 199.175  32
   0  10   9 2765.50 298.309  21
   0 -10  -9 1872.81 243.077  30
   0  10   9 3173.84 330.459  11
   0  10   9 2982.74 353.592  27
   0  11   0 27.1491 170.354  18
   0  11   0 127.846 224.338  35
   0 -11   0 1013.36 592.567  50
   0  11   0-201.326 249.689  27
   0  11   0 51.1441 175.156  21
   0 -11   0 1133.92 1126.11   7
   0 -11   0 22.9305 157.657  17
   0  11   0-197.100 455.716   2
   0  11   0 993.136 522.238   9
   0  11   0 38.5302 180.703  28
   0 -11   0 45.5876 224.682  38
   0  11   0 56.4228 164.221  11
   0  11   0-231.338 183.302  33
   0  11   0 413.490 366.580  48
   0  11   1 16545.7 1019.48  28
   0  11  -1 17563.3 1001.58  13
   0  11  -1 16994.7 1131.36  35
   0  11  -1 19246.9 1944.93   9
   0 -11  -1 20475.0 1187.00  38
   0 -11  -1 15990.0 2005.18  50
   0  11   1 20251.9 1093.12  11
   0  11  -1 18837.5 1059.74  21
   0  11   1 19090.2 1041.77  21
   0 -11  -1 17550.3 973.746  19
   0  11   1 18659.9 1105.96  18
   0  11  -1 19612.2 1181.33  27
   0  11  -1 17336.0 1067.87  28
   0 -11   1 18097.3 951.548  17
   0  11   1 19560.7 1161.15  27
   0  11   1 19959.4 2312.46   2
   0 -11   1 16118.1 2068.88  50
   0 -11   1 18749.1 1088.65  38
   0 -11  -1 18220.7 1018.42  17
   0  11  -1 17646.9 1093.82  18
   0  11  -1 18698.9 1067.58  11
   0 -11   1 21252.5 2363.36   7
   0  11  -1 17324.1 1408.66  48
   0  11   1 18858.6 1161.35  35
   0 -11  -2 32549.2 1470.64  45
   0 -11   2 31280.6 2728.33   7
   0  11  -2 29375.0 1347.83  21
   0  11  -2 32881.2 2569.85   9
   0  11   2 31234.6 1471.85  27
   0 -11   2 30241.3 1346.62  38
   0  11  -2 29724.0 1856.50  48
   0  11  -2 29366.9 1422.50  28
   0  11   2 28366.4 1316.02  28
   0 -11   2 28165.4 2791.48  50
   0  11  -2 31013.9 1331.69  13
   0  11  -2 26359.2 1373.21  18
   0  11   2 31063.4 1357.15  11
   0  11   2 31980.2 1502.20  35
   0 -11  -2 27972.7 2587.53  50
   0  11  -2 30962.8 1515.26  27
   0 -11  -2 29992.1 1362.93  30
   0  11  -2 28907.1 1352.87  11
   0  11   2 28414.4 1280.23  21
   0 -11  -2 31737.5 1379.79  17
   0  11   2 30935.4 3029.72   2
   0  11  -2 29838.0 1519.38  35
   0 -11  -2 34118.2 1542.27  38
   0  11   2 29436.3 1379.99  18
   0 -11  -2 28749.9 1310.55  19
   0  11  -3 7594.17 686.369  13
   0  11   3 7493.49 716.656  18
   0  11  -3 6486.36 767.507  35
   0 -11  -3 7251.49 730.200  30
   0  11  -3 7541.83 1385.49   5
   0 -11  -3 7590.85 751.470  38
   0  11  -3 6627.13 684.944  21
   0  11  -3 7037.49 719.294  28
   0 -11  -3 6912.75 1302.80  50
   0  11  -3 6897.05 621.052  26
   0  11  -3 7773.93 990.937  48
   0  11   3 7307.58 744.002  27
   0  11   3 7633.64 770.967  35
   0 -11   3 6791.47 1407.02  50
   0  11   3 5227.42 1400.00   2
   0  11   3 6280.51 632.848  28
   0 -11  -3 7244.65 612.027  14
   0  11  -3 8367.45 833.094  27
   0  11   3 7818.77 711.301  11
   0 -11  -3 6706.77 666.969  17
   0  11   3 6931.99 656.070  21
   0 -11   3 6832.46 1387.49   7
   0 -11  -3 7270.75 711.799  19
   0 -11  -3 8006.68 793.047  45
   0  11  -3 6428.84 671.080  11
   0 -11  -4 72.0032 203.872  19
   0  11  -4 32.3539 203.346  13
   0  11   4 142.349 207.096  18
   0  11   4 699.677 357.466  28
   0  11  -4-127.400 253.196  21
   0  11  -4 26.7651 217.001  28
   0  11   4-19.9534 215.054  27
   0  11   4 212.307 251.016  35
   0 -11   4 15.5074 131.044  14
   0 -11  -4-69.5387 209.943  12
   0 -11  -4 156.805 307.842  45
   0  11  -4-58.0462 200.858  20
   0  11  -4 272.943 242.474  11
   0 -11  -4-314.905 263.267  38
   0  11   4 241.979 261.062  21
   0  11  -4 34.9212 347.117  48
   0 -11  -4 136.916 237.248  30
   0  11   4 163.967 204.197  11
   0  11  -4-145.521 277.048  27
   0  11  -4 75.8571 199.565  26
   0 -11  -4-4.33929 192.415  17
   0  11  -4-2.99707 198.382  44
   0 -11  -5 7842.44 796.772  30
   0 -11  -5 7451.05 680.300  16
   0 -11  -5 7773.61 714.542  38
   0  11   5 7402.45 704.351  18
   0 -11  -5 7703.05 748.040  37
   0  11  -5 6398.45 897.616  48
   0  11  -5 7771.99 709.051  20
   0 -11  -5 7921.18 778.510  19
   0  11   5 7845.37 776.493  27
   0  11  -5 8008.47 703.335  26
   0  11   5 9664.85 802.593  28
   0  11  -5 7766.26 772.466  28
   0 -11  -5 6946.70 791.750  45
   0  11   5 6995.28 659.054  21
   0 -11  -5 8446.33 655.896  24
   0  11  -5 7868.45 714.410  13
   0  11  -5 7118.13 773.775  27
   0 -11  -5 7073.19 675.762  12
   0  11   5 7142.32 746.533  35
   0  11  -5 7418.99 744.907  44
   0  11   5 7660.65 715.286  11
   0 -11  -5 8001.75 699.835  17
   0  11  -6 1094.18 391.874  28
   0 -11  -6 819.155 223.956  17
   0  11   6 1271.86 319.705  18
   0  11  -6 979.624 293.349  13
   0  11  -6 958.015 335.105  44
   0  11  -6 936.893 281.773  15
   0 -11  -6 1203.37 403.302  45
   0 -11  -6 1137.86 343.540  37
   0  11   6 1251.94 352.773  11
   0  11  -6 1017.77 327.842  20
   0  11  -6 1114.63 449.398  48
   0  11  -6 768.931 270.240  26
   0  11   6 810.737 338.116  27
   0 -11  -6 978.315 352.971  30
   0 -11  -6 934.496 315.839  12
   0  11   6 985.572 303.619  21
   0 -11  -6 1005.77 302.956  16
   0 -11  -6 989.359 259.524  24
   0 -11  -6 873.284 350.264  19
   0  11   6 1018.71 340.504  35
   0 -11  -7 3181.11 503.608  45
   0  11   7 3207.34 409.970  18
   0 -11  -7 3300.09 499.590  37
   0  11  -7 3156.91 406.076  15
   0 -11  -7 3392.80 480.903  19
   0  11   7 2901.32 443.716  35
   0  11  -7 3225.71 450.824  44
   0 -11  -7 3722.89 429.802  24
   0  11   7 3534.61 509.856  27
   0 -11  -7 3104.28 436.771  16
   0  11  -7 3187.42 425.952  13
   0  11  -7 2979.81 400.905  26
   0  11   7 4862.29 507.160  28
   0 -11  -7 3219.65 471.195  12
   0  11   7 3335.24 426.790  21
   0  11   7 3212.76 454.634  11
   0  11  -7 2700.57 399.459  20
   0 -11  -7 3541.10 496.713  30
   0 -11   8 32.0379 135.882  43
   0  11   8 9.37296 159.771  21
   0 -11  -8 162.022 185.323  16
   0  11   8-28.5819 193.137  27
   0 -11  -8-306.145 243.161  37
   0 -11  -8-25.7152 133.264  24
   0  11   8 26.0598 166.110  11
   0 -11  -8 72.5005 189.494  45
   0  11   8-296.420 186.234  28
   0  11   8-117.996 180.733  35
   0 -11   8-103.467 129.582  22
   0  11  -8 191.656 161.863  15
   0 -11  -8-71.8444 184.673  30
   0 -11  -8-35.8848 171.038  19
   0 -11  -9 1123.83 200.023  16
   0  11  -9 1644.68 251.196  26
   0 -11  -9 728.089 210.872  41
   0  11  -9 1377.88 187.028  15
   0  11   9 1172.47 227.906  27
   0  11   9 1169.56 192.344  11
   0  11   9 1084.13 174.884  21
   0 -12   0 57454.0 1803.26  17
   0 -12   0 54264.6 3813.22  50
   0  12   0 58959.4 1938.47  11
   0  12   0 54635.3 1924.68  28
   0 -12   0 62456.5 2089.97  38
   0  12   0 58190.7 2633.40  48
   0  12   0 55182.6 1833.73  21
   0  12   0 57186.2 2111.84  35
   0  12   0 54084.7 1951.31  18
   0  12   0 53120.8 1782.99  13
   0  12   0 58364.7 2070.10  27
   0 -12  -1 8193.28 722.570  17
   0  12   1 8293.18 753.959  28
   0  12  -1 8052.37 765.863  28
   0  12  -1 7634.79 1036.78  48
   0  12  -1 8709.98 825.592  27
   0  12  -1 8148.15 743.718  11
   0  12   1 7520.26 937.010  48
   0 -12   1 7433.70 632.171  17
   0  12  -1 7570.54 708.826  21
   0 -12   1 8112.97 761.005  38
   0 -12  -1 8303.39 799.631  38
   0  12   1 7974.96 780.254  27
   0  12   1 8149.23 732.317  21
   0  12   1 8629.68 752.655  11
   0  12   1 7818.94 762.007  18
   0  12  -1 8777.04 737.369  13
   0  12  -1 6931.55 775.281  35
   0  12   1 7800.90 805.578  35
   0  12  -1 7057.60 733.157  18
   0  12   2 16253.5 1075.21  18
   0  12  -2 16710.5 1056.74  11
   0  12   2 16870.3 1121.64  27
   0  12  -2 13836.1 1038.60  18
   0 -12  -2 17079.9 1049.72  17
   0  12  -2 16683.8 1466.96  48
   0 -12  -2 17282.4 967.436  14
   0  12  -2 15238.0 1050.74  28
   0  12   2 15473.3 975.710  21
   0 -12  -2 17412.1 1082.85  45
   0 -12  -2 15827.6 1002.98  30
   0 -12  -2 16095.3 1105.22  38
   0 -12   2 16272.0 1015.36  38
   0  12  -2 16682.6 1013.21  13
   0  12   2 16151.9 1026.75  11
   0  12  -2 15370.2 1098.70  27
   0  12   2 14710.1 984.284  28
   0 -12  -2 16873.4 1018.51  19
   0  12   2 16468.6 1132.64  35
   0  12  -2 15336.3 995.149  21
   0  12  -2 14052.9 1103.97  35
   0  12   3 3262.46 495.865  11
   0  12  -3 2846.77 487.428  28
   0 -12  -3 2419.69 448.498  19
   0 -12  -3 2877.88 483.912  30
   0  12   3 2903.31 474.559  18
   0 -12  -3 3471.88 428.007  14
   0 -12  -3 3154.56 524.275  38
   0  12  -3 2792.46 680.652  48
   0  12  -3 2894.20 515.175  27
   0 -12   3 2636.51 386.825  14
   0  12   3 2699.64 431.016  28
   0  12  -3 2425.18 446.926  11
   0  12   3 2579.61 501.899  35
   0 -12  -3 2728.43 440.320  17
   0  12  -3 2427.87 447.381  21
   0  12   3 2728.19 444.628  21
   0  12   3 3027.10 522.561  27
   0 -12  -3 3163.33 517.446  45
   0  12  -3 2928.78 451.283  13
   0  12  -3 2326.52 540.497  35
   0 -12  -4 7461.35 768.914  30
   0  12  -4 6870.85 723.434  28
   0 -12   4 7042.57 579.784  14
   0 -12  -4 7179.57 774.440  45
   0  12  -4 6557.99 693.104  21
   0  12   4 5930.59 630.961  28
   0  12   4 6922.00 652.700  21
   0 -12  -4 6864.93 709.417  38
   0  12  -4 7025.48 621.796  26
   0  12   4 7351.15 712.157  18
   0  12  -4 7313.14 700.627  13
   0 -12  -4 6851.00 672.924  17
   0  12  -4 6224.27 726.464  27
   0  12  -4 7032.61 998.877  48
   0  12   4 6422.06 721.141  35
   0  12  -4 5353.34 637.322  11
   0  12   4 6802.57 736.199  27
   0 -12  -4 6481.48 690.896  19
   0  12  -4 6744.58 693.034  44
   0  12   4 6976.58 692.316  11
   0 -12  -5 1070.18 368.229  19
   0  12   5 1166.36 306.825  21
   0 -12   5 1234.03 319.497  39
   0  12  -5 1079.02 285.258  26
   0  12  -5 912.357 276.601  20
   0 -12  -5 1072.14 314.393  37
   0  12   5 885.211 297.974  28
   0 -12  -5 1241.59 317.640  38
   0  12  -5 830.349 334.365  28
   0  12   5 902.076 344.512  35
   0  12   5 847.008 309.406  27
   0 -12  -5 1123.57 374.515  30
   0  12   5 1044.28 307.700  18
   0  12  -5 1002.94 352.506  27
   0 -12  -5 864.783 277.301  17
   0  12  -5 961.957 320.979  13
   0  12  -5 927.715 472.268  48
   0  12  -5 1193.54 330.886  44
   0 -12  -5 849.661 375.325  45
   0  12   5 1070.47 327.770  11
   0  12  -6 540.152 234.556  15
   0  12  -6 500.311 206.980  20
   0 -12  -6 557.265 263.618  37
   0 -12  -6 299.218 282.928  30
   0  12  -6 587.598 255.636  13
   0  12  -6 111.903 298.772  48
   0 -12  -6 530.108 296.114  19
   0  12  -6 330.617 200.283  26
   0 -12  -6 261.111 281.005  45
   0  12   6 79.5761 261.909  27
   0  12  -6 459.268 244.079  44
   0  12   6 468.440 252.856  21
   0  12   6 111.128 201.933  28
   0  12   6 602.508 236.295  18
   0 -12   6 490.255 220.011  34
   0 -12  -6 544.252 222.799  17
   0  12  -6 432.168 310.317  28
   0 -12  -6 407.628 169.463  24
   0 -12   6 336.672 173.982  39
   0  12   6 430.223 247.715  11
   0  12   6 478.857 271.087  35
   0 -12  -6 607.101 265.086  16
   0  12  -7 2264.37 343.381  44
   0 -12  -7 1946.03 357.750  19
   0  12   7 1909.51 338.485  35
   0  12   7 1156.78 248.762  28
   0  12   7 1899.37 358.208  27
   0  12  -7 1771.32 302.165  13
   0  12  -7 2033.96 294.573  15
   0  12   7 1794.27 290.188  18
   0 -12  -7 2033.20 319.669  16
   0  12   7 2047.13 337.744  11
   0 -12  -7 1947.30 383.698  45
   0 -12  -7 1897.80 361.298  30
   0  12  -7 1969.02 295.135  26
   0 -12   7 1974.45 269.181  34
   0 -12  -7 1991.88 277.546  24
   0  12   7 1906.00 311.649  21
   0 -12  -7 1643.07 319.790  37
   0 -12  -8 1084.85 251.627  45
   0 -12  -8 1074.69 203.807  16
   0 -12   8 855.213 182.349  43
   0  12   8 872.296 189.828  21
   0  12   8 662.171 157.613  28
   0 -12  -8 739.340 143.650  24
   0 -12  -8 906.063 206.621  19
   0  12   8 1047.43 216.795  11
   0 -12  -8 845.543 220.545  30
   0 -12   8 777.156 157.303  22
   0  12   8 851.854 175.747  35
   0  12  -8 969.707 185.742  15
   0  12   8 1080.07 249.039  27
   0  13   0-56.2879 252.885  21
   0 -13   0-3.15786 169.988  14
   0  13   0 73.9098 239.120  18
   0  13   0 244.177 427.037  48
   0  13   0 80.8950 229.250  28
   0  13   0-95.7075 233.187  27
   0  13   0-166.001 255.015  11
   0  13   0 246.995 297.498  35
   0  13   0-116.150 194.777  13
   0 -13   0-103.120 294.272  38
   0 -13   0 57.2448 179.180  17
   0  13  -1 125.834 332.345  35
   0  13  -1-208.999 254.162  28
   0  13   1 57.9469 217.042  11
   0 -13  -1 144.668 275.905  38
   0 -13  -1 61.6190 180.934  14
   0  13   1 74.2050 258.212  27
   0  13   1-180.396 334.685  48
   0 -13  -1 94.5398 180.941  39
   0  13   1 31.7137 217.210  28
   0  13  -1 142.294 243.320  21
   0  13  -1 342.543 316.195  27
   0  13   1 185.166 165.117  13
   0 -13   1 391.315 204.859  17
   0 -13   1-94.3718 234.138  38
   0  13  -1 107.606 197.155  11
   0  13  -1 140.729 463.881  48
   0  13  -1 30.5464 246.926  18
   0  13   1 49.7096 227.507  21
   0 -13  -1-82.6823 232.979  17
   0  13   1-209.969 338.780  35
   0 -13   1 16.3677 187.409  14
   0  13  -1 277.497 221.790  13
   0  13   1 232.193 291.398  18
   0  13  -2 11605.1 1019.69  35
   0  13   2 12388.8 880.394  21
   0 -13  -2 13854.8 958.186  17
   0  13   2 11771.5 873.199  28
   0 -13  -2 12807.7 891.865  30
   0 -13   2 13473.5 873.371  14
   0  13  -2 12410.7 932.510  11
   0  13   2 13293.9 942.522  11
   0  13  -2 12050.0 891.952  21
   0  13   2 12832.7 1016.13  35
   0 -13  -2 13958.8 872.778  14
   0  13   2 13099.4 967.969  18
   0 -13  -2 13478.4 895.442  19
   0  13  -2 14093.5 930.628  13
   0 -13   2 14130.3 941.986  38
   0 -13  -2 13421.3 1024.12  38
   0  13  -2 13014.9 957.901  28
   0 -13  -2 13800.9 955.879  45
   0  13  -2 12561.1 986.920  27
   0  13  -2 13239.1 1342.41  48
   0  13   2 12818.1 998.836  27
   0 -13  -3 9528.66 685.962  14
   0  13  -3 7797.39 839.992  35
   0  13   3 8020.20 716.003  28
   0  13   3 8290.30 805.621  27
   0  13   3 8012.91 794.226  35
   0 -13  -3 9040.21 829.750  38
   0  13  -3 7698.45 731.266  11
   0  13  -3 9537.25 775.661  13
   0  13  -3 8358.98 827.533  27
   0  13  -3 8166.05 772.765  28
   0  13  -3 7743.76 723.202  21
   0 -13  -3 8702.38 761.478  17
   0  13  -3 8178.24 1078.48  48
   0 -13   3 8725.77 670.369  14
   0 -13  -3 8512.57 785.395  45
   0  13   3 8417.81 727.633  21
   0  13   3 9456.68 783.513  11
   0 -13  -3 9149.16 769.908  19
   0 -13  -3 7965.15 733.176  30
   0  13   3 8824.84 795.296  18
   0  13   4 2238.25 451.314  35
   0 -13  -4 2605.20 467.967  19
   0  13  -4 2540.97 454.907  28
   0  13  -4 2122.30 407.289  21
   0  13  -4 1429.05 351.090  11
   0  13   4 2269.14 419.542  18
   0 -13  -4 2378.98 468.769  45
   0  13   4 2326.28 437.979  11
   0 -13   4 2278.17 419.679  39
   0  13   4 1942.75 406.595  27
   0  13  -4 2250.10 465.663  27
   0 -13  -4 2503.18 449.149  30
   0 -13  -4 2357.34 415.401  17
   0  13   4 2354.10 412.012  21
   0 -13   4 2716.78 359.122  14
   0 -13  -4 1902.79 406.408  38
   0  13  -4 2324.91 406.554  13
   0  13  -4 2423.72 364.613  26
   0  13  -4 1191.10 577.287  48
   0  13   4 1924.75 384.541  28
   0  13   5 663.732 308.329  27
   0 -13  -5 918.727 272.370  38
   0  13  -5 988.268 290.089  13
   0  13  -5 793.667 218.181  26
   0  13   5 694.703 271.773  21
   0 -13   5 635.694 253.918  39
   0 -13  -5 844.459 266.128  17
   0  13  -5 893.793 251.243  15
   0  13  -5 771.658 341.630  27
   0 -13  -5 468.047 283.946  30
   0  13   5 1081.97 305.626  28
   0  13  -5 792.341 305.177  28
   0  13   5 532.129 265.186  35
   0  13  -5 1058.81 487.333  48
   0  13   5 874.207 309.030  11
   0 -13  -5 729.633 335.099  45
   0  13   5 868.686 271.296  18
   0 -13  -5 570.626 301.007  19
   0  13   6 21550.2 933.858  28
   0  13  -6 20783.4 897.045  44
   0  13   6 20931.1 1018.44  35
   0  13   6 22926.2 1031.33  11
   0 -13  -6 23657.8 929.491  17
   0 -13   6 20984.4 841.745  39
   0  13  -6 22562.3 1043.15  28
   0  13   6 22262.9 956.125  21
   0 -13  -6 22767.1 1155.42  45
   0 -13  -6 23686.9 1148.06  30
   0 -13  -6 20686.2 926.077  37
   0  13   6 21760.4 1067.28  27
   0 -13  -6 23984.5 1108.40  19
   0  13  -6 22882.6 900.183  26
   0  13  -6 22263.5 899.471  15
   0  13   6 21298.7 948.958  18
   0 -13   6 21852.8 935.399  34
   0  13  -6 24366.3 1018.36  13
   0 -13   7 34.2503 151.370  43
   0 -13  -7 285.016 190.501  19
   0  13   7 389.344 161.483  28
   0 -13   7 305.404 127.374  34
   0 -13  -7 244.840 197.844  45
   0 -13  -7 386.793 210.050  30
   0  13   7 350.211 195.182  11
   0  13  -7 121.827 146.226  13
   0 -13   7 340.295 168.955  22
   0  13   7 237.605 184.714  27
   0  13   7 321.864 157.879  21
   0  13  -7 363.607 149.059  15
   0  13   7 289.004 156.916  35
   0 -13  -7 178.285 160.802  41
   0  14   0 4522.66 619.389  18
   0 -14   0 5598.06 662.510  38
   0 -14   0 5981.45 585.899  17
   0 -14   0 6242.35 605.611  14
   0  14   0 5483.30 618.575  28
   0  14   0 5708.60 626.410  11
   0  14   0 5807.56 677.944  27
   0 -14   0 6132.50 642.646  39
   0  14   0 4981.01 681.303  35
   0  14   0 6284.42 627.714  21
   0  14   0 5977.58 893.699  48
   0  14   0 5657.46 574.182  13
   0 -14  -1 5302.43 561.101  14
   0  14  -1 4300.14 570.610  28
   0  14   1 4217.94 688.411  48
   0  14   1 4589.25 619.242  18
   0  14  -1 4991.27 639.351  27
   0 -14   1 4470.95 568.980  38
   0  14  -1 4492.12 540.707  21
   0 -14  -1 5087.09 562.819  39
   0  14  -1 4866.76 582.590  11
   0  14   1 5536.42 547.076  13
   0  14  -1 4512.08 829.238  48
   0  14   1 4964.00 561.849  21
   0  14   1 4997.06 581.909  28
   0 -14   1 5634.32 629.833  39
   0  14   1 4062.75 598.599  35
   0  14  -1 5491.47 577.961  13
   0 -14  -1 5469.60 593.695  17
   0 -14   1 5254.05 514.999  17
   0  14   1 4988.38 590.756  11
   0 -14   1 4855.20 539.321  14
   0  14  -1 4904.28 659.854  35
   0  14  -1 3932.95 583.109  18
   0 -14  -1 4950.94 628.987  38
   0  14   1 5040.29 645.308  27
   0  14  -2 500.263 329.322  35
   0 -14   2 460.282 250.864  39
   0 -14  -2 719.885 235.268  14
   0 -14  -2 666.156 243.413  19
   0  14  -2 389.144 239.763  11
   0 -14  -2 140.499 256.105  38
   0  14  -2 657.441 303.924  13
   0  14   2 671.586 334.339  18
   0  14  -2 318.375 246.195  21
   0 -14   2 506.851 227.326  38
   0  14  -2 515.943 308.948  27
   0  14  -2 136.182 240.583  28
   0  14   2 316.535 183.526  13
   0  14   2 643.819 310.875  35
   0 -14   2 677.830 267.665  14
   0  14   2 393.575 289.589  27
   0  14   2 313.885 232.775  28
   0  14  -2 989.032 536.128  48
   0 -14  -2 487.807 281.481  17
   0  14   2 280.505 230.150  11
   0  14   2 579.444 265.681  21
   0  14  -3 540.229 252.802  13
   0  14   3 624.653 321.333  35
   0  14   3 759.009 295.202  28
   0  14  -3 417.706 289.530  27
   0  14  -3 562.533 260.691  21
   0 -14   3 724.033 325.348  39
   0  14   3 626.557 289.437  27
   0 -14  -3 593.457 246.809  30
   0 -14  -3 744.275 284.546  38
   0  14  -3 676.074 298.092  28
   0  14   3 527.527 271.562  18
   0  14   3 433.089 241.732  11
   0 -14  -3 446.479 229.836  45
   0  14  -3 75.7494 458.546  48
   0 -14  -3 287.212 225.798  17
   0 -14  -3 575.459 234.168  19
   0 -14   3 630.706 224.542  14
   0 -14  -3 460.379 199.469  14
   0  14   3 478.216 254.537  21
   0  14  -3 771.505 305.256  11
   0  14  -4 8431.72 743.901  27
   0  14   4 9449.25 734.515  11
   0  14  -4 8509.65 1004.33  48
   0  14   4 8328.50 747.503  27
   0  14   4 8564.29 692.079  18
   0 -14  -4 9252.37 705.723  17
   0 -14   4 9507.90 722.379  39
   0 -14  -4 9511.00 739.358  30
   0  14  -4 8858.09 689.546  13
   0  14  -4 6336.54 607.205  11
   0  14   4 8628.25 730.701  35
   0  14  -4 9179.68 733.684  28
   0 -14   4 8189.11 549.365  14
   0 -14  -4 9102.63 752.606  45
   0 -14  -4 9791.93 738.360  19
   0  14  -4 8240.12 651.927  21
   0  14   4 8783.27 653.458  21
   0  14   4 8101.32 650.927  28
   0 -14  -4 9826.41 766.793  38
   0  14  -5 2340.68 359.561  13
   0  14  -5 1918.78 347.114  28
   0  14   5 1925.21 326.755  18
   0 -14  -5 2317.81 385.314  30
   0  14   5 1951.24 368.786  27
   0 -14  -5 2278.64 345.642  17
   0 -14  -5 2154.77 322.757  38
   0 -14   5 2041.98 337.412  34
   0 -14   5 2287.96 328.544  39
   0  14  -5 859.895 427.928  48
   0  14   5 2199.76 326.407  21
   0 -14  -5 2105.61 391.598  45
   0  14  -5 1747.43 364.617  27
   0  14   5 2218.97 364.991  11
   0  14   5 1506.95 320.347  35
   0  14  -5 2253.53 304.170  15
   0  14   5 2337.25 336.576  28
   0 -14  -5 2279.65 388.391  19
   0 -14  -6 352.010 211.783  45
   0 -14  -6 436.441 213.332  19
   0 -14  -6 175.033 127.084  41
   0  14   6 238.007 140.663  18
   0 -14  -6 309.995 142.613  17
   0  14   6 131.222 145.533  21
   0  14   6 254.929 185.346  27
   0  14  -6 375.759 147.790  15
   0  14  -6 418.435 186.439  13
   0  14   6 255.649 181.247  11
   0  14   6 99.3113 146.470  35
   0 -14  -6 322.808 199.233  30
   0 -14   6 283.445 148.385  34
   0  14  -6 389.025 202.731  28
   0  14   6 180.120 143.347  28
   0  14   7 271.925 155.918  11
   0 -14  -7-63.9293 150.373  19
   0 -14  -7-54.5691 152.791  30
   0 -14   7-123.743 128.739  22
   0 -14  -7-19.3130 168.509  45
   0  14   7-117.568 159.058  27
   0 -14   7 203.541 155.093  43
   0  15   0-31.6117 208.111  28
   0 -15   0-35.4168 146.458  17
   0  15   0 70.4294 274.260  27
   0  15   0-39.5959 163.161  13
   0  15   0-39.7436 182.613  21
   0  15   0-221.284 362.955  48
   0 -15   0-57.8925 175.764  39
   0  15   0 39.8597 204.126  11
   0  15   0-146.446 268.851  18
   0 -15   0-28.4041 186.568  14
   0 -15   0 44.4764 234.293  38
   0  15   0-91.1521 253.966  35
   0 -15  -1 3104.73 491.746  38
   0  15   1 2652.90 424.078  11
   0  15   1 2295.02 452.896  35
   0  15  -1 1991.12 598.130  48
   0  15  -1 2570.71 383.132  21
   0 -15  -1 2798.32 384.940  14
   0  15  -1 2797.62 447.648  28
   0  15   1 3115.62 416.181  21
   0 -15   1 2951.31 360.023  17
   0  15  -1 2759.93 430.665  11
   0  15   1 2442.27 431.955  27
   0 -15   1 2985.78 421.153  14
   0  15   1 2625.93 453.418  18
   0  15  -1 3281.75 429.520  13
   0 -15  -1 3090.01 416.334  39
   0 -15  -1 3079.07 434.298  17
   0  15   1 2741.83 371.379  13
   0  15  -1 2214.18 457.761  35
   0  15   1 2955.12 436.370  28
   0  15  -1 2192.06 433.399  27
   0 -15   1 2768.71 438.238  39
   0 -15   1 2863.20 430.023  38
   0  15  -2 3188.47 432.652  11
   0 -15  -2 3437.22 519.765  38
   0  15   2 3028.23 407.347  21
   0  15   2 2779.88 414.008  28
   0 -15  -2 3586.93 469.154  17
   0  15   2 3291.33 502.945  35
   0  15   2 2830.08 450.705  18
   0  15  -2 2570.66 645.874  48
   0 -15  -2 3027.06 373.068  19
   0  15  -2 3097.27 476.650  27
   0  15   2 2821.84 416.762  11
   0  15  -2 2580.55 423.429  28
   0 -15  -2 3296.07 393.867  14
   0  15  -2 2386.94 470.665  35
   0 -15   2 3301.10 414.404  38
   0  15   2 3135.57 468.021  27
   0  15   2 3335.08 364.604  13
   0  15  -2 3174.16 440.380  13
   0  15  -2 2844.79 402.378  21
   0 -15   2 3277.35 409.865  14
   0 -15   2 3646.36 485.494  39
   0  15  -3-35.5321 392.373  48
   0  15   3 648.197 272.213  27
   0  15   3 628.263 216.078  21
   0 -15  -3 652.984 221.677  19
   0 -15  -3 602.050 235.990  17
   0  15  -3 537.278 259.522  28
   0 -15  -3 504.527 168.627  14
   0  15   3 573.507 261.688  18
   0  15  -3 870.861 265.715  13
   0  15   3 546.853 256.886  35
   0  15   3 785.267 250.885  28
   0 -15   3 483.368 258.047  39
   0 -15  -3 562.943 265.589  38
   0  15  -3 729.127 255.637  11
   0 -15  -3 516.063 202.842  45
   0  15   3 620.513 257.110  11
   0 -15   3 715.477 212.097  14
   0 -15  -3 708.362 217.847  30
   0  15  -3 467.562 223.175  21
   0  15  -3 635.935 285.319  27
   0 -15   4 1217.89 206.569  14
   0 -15  -4 1260.95 270.020  45
   0 -15  -4 1196.49 269.045  19
   0 -15  -4 1211.55 274.202  38
   0  15  -4 1114.06 435.973  48
   0 -15   4 976.460 260.558  39
   0  15   4 1049.40 267.372  18
   0  15   4 1339.84 301.139  11
   0  15  -4 1458.20 291.776  13
   0  15   4 1070.83 281.710  35
   0  15   4 1281.73 265.787  21
   0  15  -4 1166.40 276.171  28
   0  15   4 1129.83 305.229  27
   0  15  -4 1276.72 224.814  15
   0 -15  -4 1294.15 264.146  30
   0 -15  -4 1346.67 284.533  17
   0  15   4 1426.11 279.271  28
   0  15  -4 991.178 279.529  27
   0  15   5 2589.09 293.310  28
   0 -15  -5 2538.26 335.230  45
   0 -15   5 2629.89 313.836  34
   0  15   5 2590.64 328.336  11
   0  15   5 2977.86 315.219  21
   0  15   5 2191.86 282.776  18
   0 -15  -5 2958.06 321.751  17
   0 -15  -5 2720.83 340.797  19
   0  15   5 2479.98 319.415  35
   0 -15  -5 2362.49 270.791  38
   0  15  -5 2773.65 271.164  15
   0  15  -5 2695.84 331.745  28
   0  15  -5 2979.65 327.049  13
   0 -15  -5 2746.39 333.166  30
   0 -15   5 2699.40 297.598  39
   0  15   5 2515.92 347.022  27
   0  15   6 1243.92 235.671  27
   0 -15  -6 1614.03 239.682  30
   0  15   6 1362.47 222.527  11
   0  15  -6 938.558 190.922  13
   0 -15   6 1101.71 208.219  43
   0 -15  -6 1423.86 231.284  19
   0 -15   6 1231.90 200.668  22
   0 -15  -6 1332.60 227.663  45
   0 -16   0 3405.06 389.280  14
   0  16   0 2860.34 380.670  28
   0  16   0 3420.08 364.239  13
   0  16   0 2687.42 404.363  27
   0 -16   0 3500.17 368.323  17
   0 -16   0 3011.47 387.924  39
   0  16   0 2987.62 396.135  11
   0  16   0 3030.23 373.783  21
   0  16   0 2595.27 426.216  35
   0 -16   0 2698.63 389.036  38
   0  16  -1 12210.4 1013.16  48
   0  16   1 12585.9 814.890  35
   0  16   1 13250.6 753.960  28
   0 -16  -1 15496.2 781.409  17
   0 -16  -1 13913.7 709.250  39
   0 -16   1 15104.6 823.957  39
   0 -16   1 14130.8 782.057  38
   0 -16   1 16382.8 788.722  14
   0  16  -1 12791.5 806.082  27
   0 -16  -1 16454.9 778.465  14
   0 -16  -1 15171.6 875.831  38
   0  16   1 14584.3 813.034  11
   0  16   1 16097.2 714.302  13
   0  16  -1 13783.7 737.958  21
   0  16   1 13488.7 824.928  27
   0  16   1 14293.3 747.903  21
   0  16  -1 12182.3 819.478  35
   0  16  -1 16852.6 794.487  13
   0  16  -1 13656.5 771.317  11
   0  16   1 13208.9 809.216  18
   0  16  -1 13165.6 769.434  28
   0  16   2 361.431 215.843  18
   0  16  -2-56.2086 148.251  21
   0  16  -2 73.8137 185.397  28
   0  16   2 38.0716 173.791  11
   0  16   2-20.0668 190.974  27
   0  16  -2 32.0548 193.844  27
   0 -16   2 112.197 144.559  38
   0 -16  -2 55.5261 173.379  17
   0 -16  -2 142.608 149.965  14
   0 -16   2 94.8440 147.246  14
   0  16  -2 71.7826 324.593  48
   0  16   2 71.4333 181.552  35
   0  16   2-38.2048 154.713  21
   0  16  -2 49.3565 143.975  13
   0  16   2 170.670 173.489  28
   0 -16  -2 102.710 211.249  38
   0 -16   2-185.996 206.025  39
   0  16  -2-62.8158 163.599  11
   0  16   3 198.195 158.444  28
   0  16   3 314.036 180.730  18
   0 -16   3 181.798 122.860  22
   0  16   3 61.9071 172.022  27
   0  16  -3 12.3615 157.095  28
   0 -16  -3 216.049 167.547  17
   0  16  -3 45.9250 107.207  15
   0 -16   3 59.8468 126.755  43
   0  16  -3 100.264 149.057  13
   0  16  -3 61.5917 313.564  48
   0 -16   3 22.1082 108.180  14
   0  16   3 113.139 148.283  21
   0  16   3 147.278 156.149  11
   0  16  -3 105.816 191.842  27
   0 -16   3 182.219 188.140  39
   0 -16   3 207.622 178.798  34
   0 -16  -3 177.951 187.736  38
   0  16   3 115.017 164.859  35
   0 -16  -3 125.904 115.718  19
   0  16   4 143.868 167.253  11
   0  16  -4 22.1600 122.130  13
   0 -16  -4 89.7692 145.056  38
   0 -16   4 94.7751 130.881  43
   0  16   4 220.542 150.154  28
   0  16   4 168.777 166.316  27
   0 -16  -4 35.1413 113.197  19
   0  16   4 176.908 153.465  35
   0  16  -4 103.948 158.314  28
   0 -16   4-100.313 150.558  34
   0 -16   4 67.5602 127.578  39
   0  16  -4-122.469 100.594  15
   0 -16   4 59.0743 118.503  22
   0 -16  -4 69.8382 139.891  17
   0 -16  -4-11.0365 95.4085  45
   0  16   4-119.793 139.986  21
   0  16   4 59.6787 119.428  18
   0  16  -5 1030.13 183.881  13
   0  16   5 1575.00 216.735  11
   0 -17   0 75.7615 129.190  14
   0  17   0-50.0846 103.378  13
   0 -17   0 105.727 128.471  39
   0 -17   0 44.4296 92.5565  17
   0  17   0 48.4334 141.764  28
   0  17   0 171.581 155.469  11
   0 -17   0-22.9752 137.880  38
   0  17   0 34.4493 123.092  21
   0  17   0 47.2058 156.326  27
   0 -17  -1 100.597 123.018  17
   0  17  -1-29.6541 143.167  28
   0  17  -1 74.6044 96.6805  13
   0  17   1-9.82975 160.036  27
   0 -17   1 29.3061 118.450  38
   0  17   1 98.7706 133.161  21
   0 -17   1 36.8807 103.866  34
   0  17  -1-46.9349 118.260  21
   0  17   1 95.7410 149.219  35
   0 -17  -1 102.080 129.809  14
   0  17  -1-85.0951 140.511  11
   0 -17   1 2.47226 116.520  14
   0  17   1 57.7750 133.722  28
   0  17  -1-20.4328 148.199  27
   0  17   1-0.80364 138.564  11
   0 -17  -1 135.313 152.409  38
   0 -17   1 38.9517 140.941  39
   0 -17   2 980.900 190.642  34
   0 -17  -2 745.109 147.562  14
   0  17   2 976.933 217.152  11
   0  17   2 890.350 168.307  21
   0  17  -2 1336.58 206.159  13
   0 -17   2 1047.13 174.540  14
   0 -17  -2 1345.10 214.466  17
   0  17  -2 746.307 204.098  27
   0  17  -2 1118.76 218.956  28
   0  17   2 883.559 186.799  28
   0  17   2 1157.17 236.650  27
   0  17   2 1022.13 203.494  35
   0 -17   2 1169.59 221.876  39
   0 -17  -2 1071.40 226.398  38
   0  17   3 9546.29 467.152  11
   0 -17   3 9596.26 475.068  39
   0 -17   3 7195.28 395.253  34
   0  17   3 8059.64 446.980  27
   0  17  -3 8552.04 428.200  28
   0 -17  -3 9541.68 492.865  38
   0  17  -3 8935.78 421.572  13
   0 -17  -3 11184.4 498.870  17
   1   0 -12-28.9082 135.367  10
  -1   0  11 25423.5 1091.52  42
  -1   0  11 23506.1 901.580  18
   1   0 -11 22024.7 750.560  15
   1   0 -11 20344.4 971.651  25
   1   0 -11 23019.8 1016.27  40
   1   0 -11 24629.8 1003.35  10
   1   0 -10 116.120 247.884  31
   1   0 -10-213.106 293.329  10
   1   0 -10-33.3668 334.095  47
   1   0 -10 454.140 407.146  26
  -1   0  10-83.0458 199.709  33
   1   0 -10 71.1580 236.140  40
   1   0 -10-148.766 240.658  25
   1   0  -9 5677.74 709.799  23
   1   0  -9 6410.06 708.837  40
   1   0  -9 6287.72 584.123  15
   1   0  -9 5645.75 682.682  25
   1   0  -9 5985.01 781.103  47
   1   0  -9 7628.66 885.388  26
  -1   0   9 7496.01 714.068  33
   1   0  -9 6477.64 736.606  31
   1   0  -8-11.4145 223.621  23
   1   0  -8 273.313 259.069  31
  -1   0   8 723.806 522.990   4
   1   0  -8-94.2445 207.634  25
   1   0  -8 53.0012 207.876  40
   1   0  -8 115.197 177.525  15
   1   0  -8 586.792 494.205  26
   1   0  -8-266.238 389.888   5
   1   0  -8-11.7667 253.368  47
  -1   0   7 48454.8 3200.26   4
   1   0  -7 49972.8 2891.21   5
  -1   0   6 151.352 361.190   4
  -1   0   6-271.716 324.602   8
  -1   0   6 833.666 991.801  49
   1   0  -6 3.72702 298.623   5
   1   0  -6-41.9083 296.135   1
   1   0  -5 142874. 3815.89   5
  -1   0   5 143731. 4009.84   8
  -1   0   5 147059. 4279.86   4
   1   0  -5 150952. 3961.89   1
   1   0  -5 150233. 3595.63  51
  -1   0   4 62.8518 260.825   4
   1   0  -4 82.1948 222.717   1
   1   0  -4-2.11260 216.987   5
  -1   0   4-72.4474 719.405  49
   1   0  -4 140.906 213.576  51
  -1   0   4 17.5105 290.774   8
   1   0  -3 460050. 4871.43   1
  -1   0   3 448690. 5323.96   4
   1   0  -3 470986. 3503.72   6
   1   0  -3 487659. 5688.33   7
   1   0  -3 442580. 4867.16   5
  -1   0   3 449010. 5191.12   8
   1   0  -3 478847. 5099.67  51
   1   0  -2 108.567 138.083   1
   1   0  -2-1.14351 167.004   7
  -1   0   2 95.4090 186.722   8
   1   0  -2 62.8685 115.375   6
   1   0  -2 41.4157 184.184  51
  -1   0   2 49.4066 477.146  49
  -1   0   2 30.2010 158.331   4
  -1   0   1 364989. 2798.55   3
   1   0  -1 340002. 2772.89   6
   1   0  -1 362121. 2625.66   7
  -1   0   1 364566. 2703.82   4
  -1   0   1 365466. 3149.64   8
   1   0  -1 386602. 2581.20  50
  -1   0   0 66.7033 95.4990   3
  -1   0   0 31.6900 59.7502   1
  -1   0   0 36.3017 58.7558   9
   1   0   0 40.3325 83.3077   6
   1   0   1 281.875 115.932   2
  -1   0  -1 332.759 175.873   1
  -1   0  -1 192.549 135.953   9
  -1   0  -1 138.114 145.860   3
  -1   0  -1 241.559 99.7140   5
   1   0   2-146.860 220.057   8
  -1   0  -2 125.529 213.854   3
  -1   0  -2 18.5841 117.505   5
   1   0   2-103.527 319.213  49
   1   0   2-41.2833 125.644   2
  -1   0  -2 59.0134 198.513   1
   1   0   3 26478.2 938.126   2
   1   0   3 25372.9 1453.75   8
  -1   0  -3 25867.4 1425.45   1
   1   0   3 25503.5 892.629   6
   1   0   3 26296.9 1917.57  49
  -1   0  -3 26235.9 1218.68   5
   1   0   4-166.647 493.477  49
   1   0   4-6.16376 220.539   8
  -1   0  -4 171.013 205.746   5
  -1   0  -4-73.0967 274.451   1
   1   0   5 44151.6 2526.21   8
   1   0   5 43973.4 2717.65   4
  -1   0  -5 47273.3 2585.02   1
   1   0   5 38654.6 3359.38  49
   1   0   6 77.9157 461.318   4
   1   0   6-370.997 357.304   8
  -1   0  -6-257.299 307.319   1
   1   0   6-68.2513 637.011  49
  -1   0  -7 44966.4 1649.97  26
  -1   0  -7 45997.5 1713.20  40
  -1   0  -7 45482.1 1655.04  10
  -1   0  -7 43382.9 1749.73  25
  -1   0  -7 41727.0 1498.88  15
   1   0   7 42987.5 3404.32   4
  -1   0  -7 44684.1 3134.46   1
  -1   0  -7 48178.0 1995.29  47
  -1   0  -7 45109.7 1802.56  31
  -1   0  -8-102.481 194.264  31
  -1   0  -8-227.449 289.134  25
  -1   0  -8 79.2032 221.327  15
  -1   0  -8 690.519 518.283  26
  -1   0  -8-31.3386 195.556  40
  -1   0  -8-54.5658 203.526  10
  -1   0  -8-175.646 314.503  47
  -1   0  -9 13542.6 812.321  15
  -1   0  -9 14592.3 919.871  10
  -1   0  -9 15535.8 1010.86  26
  -1   0  -9 12990.4 898.992  40
  -1   0  -9 12883.8 940.963  25
   1   0  10 30.8971 175.066  42
  -1   0 -10 78.7935 160.192  40
  -1   0 -11-94.2230 137.417  10
   1  -1 -12 165.581 141.099  10
   1   1 -12 93.6323 124.846  10
   1   1 -11 622.237 227.744  15
   1  -1 -11 428.647 229.849  40
   1  -1 -11 319.050 197.503  10
   1  -1 -11 288.784 229.313  25
   1   1 -11 447.865 210.983  10
  -1  -1  11 408.167 187.179  18
   1   1 -11 268.558 192.471  40
   1   1 -11 248.360 179.401  25
  -1  -1  11 324.825 160.634  33
  -1   1  11 680.273 291.851  42
  -1   1  11 289.532 154.904  18
   1  -1 -10 2157.31 445.064  31
   1  -1 -10 1875.68 407.457  40
   1  -1 -10 2177.40 423.543  10
   1   1 -10 2371.66 433.361  40
   1  -1 -10 790.168 229.403  15
   1  -1 -10 2183.85 444.466  25
   1  -1 -10 2436.81 512.170  47
   1   1 -10 2308.34 327.742  15
  -1   1  10 2070.60 375.464  18
   1   1 -10 1709.75 372.424  25
  -1   1  10 2077.86 470.333  42
   1   1 -10 2176.49 408.463  31
  -1  -1  10 2336.37 390.242  33
   1   1 -10 1947.53 391.503  10
   1   1 -10 1514.25 606.959  26
   1   1 -10 2400.29 536.206  47
  -1   1  10 2255.05 373.310  33
   1   1  -9 39306.0 1673.92  40
   1  -1  -9 33029.4 1261.59  15
   1  -1  -9 34866.8 1672.50  31
   1  -1  -9 36752.6 1789.35  47
   1   1  -9 39999.9 1699.56  26
   1  -1  -9 39641.8 1649.42  26
   1   1  -9 37790.2 1837.17  47
   1  -1  -9 35486.6 1655.71  25
   1   1  -9 34897.2 1331.15  15
   1   1  -9 37106.6 1666.50  31
  -1   1   9 41239.3 1608.00  33
   1   1  -9 34679.9 1669.31  23
   1  -1  -9 37757.7 1651.08  40
   1   1  -9 34614.7 1578.73  25
   1  -1  -8 48678.2 2018.35  47
   1  -1  -8 51594.2 1844.70  26
   1  -1  -8 49574.1 1857.94  40
   1   1  -8 48643.8 1791.06  26
   1   1  -8 47635.9 1825.38  25
   1   1  -8 51216.3 1987.17  44
   1   1  -8 48202.5 3191.82   5
   1  -1  -8 46227.2 1914.18  31
   1   1  -8 47146.4 1808.47  40
  -1  -1   8 45164.5 3481.87   4
   1  -1  -8 42793.9 2912.16   5
   1   1  -8 49375.2 2054.44  47
   1  -1  -8 44723.9 1623.11  16
  -1   1   8 44252.2 3309.39   4
   1   1  -8 46619.5 1861.38  31
   1  -1  -8 46752.5 1881.69  23
   1   1  -8 45341.0 1522.16  15
   1  -1  -8 45417.7 1842.85  25
   1  -1  -8 44831.1 1469.02  15
   1   1  -8 47311.1 1878.79  23
  -1  -1   7 1431.89 665.230   4
  -1   1   7 1323.64 596.731   8
  -1   1   7 592.450 484.638   4
  -1  -1   7-1400.71 1212.56  49
  -1   1   7 505.963 1096.17  49
   1   1  -7 1213.96 486.365   5
   1  -1  -7 815.989 442.014   5
  -1   1   6 11105.6 1367.01   4
  -1   1   6 10345.1 1312.31   8
   1   1  -6 11436.1 1284.94   5
  -1  -1   6 11832.5 1463.01   4
   1  -1  -6 12389.8 1304.58   1
   1  -1  -6 10091.0 1184.09   5
  -1   1   6 10132.1 2037.86  49
  -1  -1   6 9224.87 2013.87  49
   1  -1  -5 68442.5 2617.17   1
  -1   1   5 55239.6 3918.67  49
  -1   1   5 62104.3 2808.75   8
   1   1  -5 67365.7 2685.72   5
  -1   1   5 66249.5 2834.13   4
  -1  -1   5 50340.3 3936.59  49
  -1  -1   5 66720.1 2982.38   4
  -1  -1   5 64820.4 2512.79   8
   1  -1  -5 66000.2 2601.86   5
   1  -1  -5 64246.8 2653.44  51
  -1   1   4 34147.0 1721.10   4
   1   1  -4 33982.8 1234.97   6
   1  -1  -4 35552.8 1889.21   7
  -1   1   4 30607.7 2557.04  49
   1   1  -4 32873.0 1626.90   5
  -1  -1   4 32337.1 1529.53   8
   1  -1  -4 32545.3 1569.87   5
  -1  -1   4 29784.4 2657.62  49
   1  -1  -4 36087.3 1773.48  51
   1   1  -4 34158.7 1302.43  51
   1  -1  -4 35398.1 1585.69   1
  -1  -1   4 31779.4 1789.98   4
  -1   1   4 32982.7 1791.79   8
   1  -1  -3 2073.34 445.746   7
  -1  -1   3 1387.64 311.852   8
   1   1  -3 1746.94 292.222   6
  -1  -1   3 936.821 708.622  49
  -1   1   3 1407.26 405.625   8
   1   1  -3 1473.59 263.164  51
   1  -1  -3 1494.93 162.824   6
   1  -1  -3 1812.57 323.168   1
  -1   1   3 1298.08 613.520  49
   1  -1  -3 1599.41 403.094  51
  -1  -1   3 1282.27 386.778   4
   1   1  -3 1316.03 332.923   5
   1  -1  -2 11212.3 486.105   6
   1  -1  -2 12136.2 576.094   1
   1  -1  -2 11278.4 734.800   7
  -1   1   2 10308.9 1013.60  49
   1  -1  -2 10407.1 678.662  50
  -1  -1   2 8161.44 1082.74  49
  -1  -1   2 11439.3 607.542   8
  -1  -1   2 11567.6 771.335   4
  -1   1   2 11984.1 794.804   8
   1   1  -2 11691.2 642.445   6
   1   1  -2 10878.0 640.108  51
   1   1  -2 11860.7 678.871   5
  -1   1   1 91700.3 1552.69   3
   1   1  -1 87982.0 1339.06   5
   1   1  -1 86896.4 1593.98   6
  -1   1   1 90560.3 890.770   4
  -1  -1   1 88472.4 1713.98   4
  -1  -1   1 92418.0 1275.71   3
   1  -1  -1 85456.1 1531.42   7
  -1   1   1 75624.4 2121.78  49
   1   1  -1 89517.4 1197.62   9
  -1  -1   1 80887.2 2610.09  49
   1  -1  -1 86582.9 1481.64  50
  -1   1   1 87313.2 1760.85   8
  -1  -1   0 35040.6 983.887   4
  -1  -1   0 34967.8 573.486  50
  -1   1   0 37026.4 893.812   3
   1   1   0 36884.1 1052.72   2
   1  -1   0 36217.5 912.787  50
   1  -1   0 31084.0 1086.60  51
  -1   1   0 35218.4 680.992   1
   1   1   0 34154.3 947.837   6
  -1  -1   0 32959.1 894.090   3
   1  -1   0 34443.4 917.036   7
  -1   1   0 35546.5 850.143   5
  -1  -1   0 34850.7 888.511   1
   1   1   1 177137. 2834.00   8
  -1  -1  -1 183712. 2141.41  50
  -1   1  -1 171179. 2229.81   5
  -1  -1  -1 181817. 1600.31   5
   1   1   1 172001. 2063.19   6
   1   1   1 180534. 2554.11   2
  -1  -1  -1 174628. 2640.39   3
  -1  -1  -1 174394. 2435.33   1
  -1   1  -1 167981. 2259.24   3
  -1   1  -1 179309. 2415.48   1
  -1  -1  -1 194894. 2378.43   7
   1   1   2 57028.9 1145.04   6
   1   1   2 56727.5 1954.34   8
  -1   1  -2 57397.5 1592.54   5
  -1   1  -2 52874.9 1580.91   3
  -1  -1  -2 55889.9 1722.45   1
   1  -1   2 64660.2 2318.36  49
  -1   1  -2 56709.9 1755.49   1
  -1  -1  -2 56499.2 1343.64   5
   1  -1   2 53968.8 1671.08   8
   1   1   2 53452.8 1561.31   2
  -1   1  -2 56188.6 1812.81   9
  -1   1  -3 74673.4 2169.89   5
  -1   1  -3 71647.4 2392.07   1
  -1  -1  -3 72801.7 2371.06   1
   1  -1   3 73530.2 2307.46   8
   1   1   3 72988.5 1979.75   2
   1  -1   3 67396.0 3012.97  49
  -1  -1  -3 73988.7 1966.55   5
   1   1   3 68371.6 2514.42   8
   1  -1   4 2722.79 551.230   8
   1   1   4 2380.96 617.057   8
  -1  -1  -4 3027.87 488.532   5
   1  -1   4 2783.96 852.051  49
  -1   1  -4 1933.35 554.386   1
   1   1   4 2867.47 883.839  49
  -1   1  -4 2564.76 526.979   5
  -1  -1  -4 2683.81 571.501   1
  -1   1  -5 102655. 3434.63   5
  -1  -1  -5 102234. 3246.19   5
   1  -1   5 93741.4 3485.36   8
  -1   1  -5 107731. 3918.68   1
   1   1   5 92098.5 5202.18  49
  -1  -1  -5 103034. 3791.94   1
   1   1   5 97407.0 3946.59   8
   1  -1   5 83293.5 4882.61  49
   1  -1   5 97324.2 4083.85   4
  -1   1  -6 18832.9 1651.22   5
   1   1   6 18758.8 2035.30   4
  -1  -1  -6 18753.8 1870.64   1
   1  -1   6 16186.1 1899.82   4
   1   1   6 13831.0 2435.32  49
  -1   1  -6 18613.9 1874.77   1
   1   1   6 18034.7 1907.43   8
   1  -1   6 14417.0 2574.82  49
   1  -1   7 11153.5 2498.17  49
  -1  -1  -7 19088.5 1110.96  40
   1  -1   7 17829.1 2210.35   4
  -1  -1  -7 18430.4 2055.26   1
   1   1   7 13816.2 2764.13  49
  -1   1  -7 17845.4 1037.09  10
   1   1   7 19270.2 2257.18   4
  -1  -1  -7 18781.2 1077.75  10
  -1  -1  -7 18893.1 1100.01  26
  -1  -1  -7 20659.2 1315.22  47
  -1   1  -7 19119.5 1141.67  25
  -1   1  -7 15920.9 983.153  26
  -1   1  -7 18459.2 1121.46  31
  -1  -1  -7 16328.1 1010.90  16
  -1   1  -7 18339.0 992.191  15
  -1  -1  -7 18750.4 1176.19  25
  -1  -1  -7 18925.8 1196.55  31
  -1   1  -7 20614.9 1322.93  47
  -1   1  -7 18145.5 1075.22  40
  -1  -1  -7 17358.6 971.464  15
  -1   1  -7 19859.4 1199.87  23
  -1  -1  -8 11113.6 868.371  10
  -1  -1  -8 10831.7 873.357  40
  -1   1  -8 10981.7 866.305  40
  -1  -1  -8 11152.8 949.362  25
  -1  -1  -8 8836.37 694.099  15
  -1   1  -8 10745.0 836.428  10
  -1  -1  -8 9954.22 791.646  16
  -1   1  -8 12674.5 1082.85  47
  -1  -1  -8 13935.6 1001.61  26
  -1   1  -8 10743.8 893.250  25
  -1   1  -8 10866.9 889.167  31
  -1   1  -8 9639.99 843.202  26
  -1   1  -8 10598.0 782.688  15
  -1  -1  -8 10230.9 917.867  31
  -1  -1  -9 19758.3 970.665  24
  -1  -1  -9 21436.0 1229.64  25
  -1   1  -9 24039.9 1161.68  10
  -1  -1  -9 21792.2 1012.28  15
  -1   1  -9 21609.2 1173.67  25
  -1   1  -9 23138.8 1057.92  15
  -1   1  -9 22369.5 1140.19  40
  -1  -1  -9 22224.2 1094.60  26
  -1   1  -9 24282.0 1248.77  26
  -1  -1  -9 24184.0 1194.18  10
  -1  -1  -9 22893.6 1189.14  40
  -1  -1 -10 2746.41 372.274  40
  -1   1 -10 3107.23 369.980  40
  -1  -1 -10 3118.21 392.235  10
   1   1  10 3167.37 389.309  35
  -1   1 -10 3745.64 412.929  10
  -1   1 -10 4018.60 428.929  15
  -1   1 -11 733.558 171.326  10
  -1  -1 -11 851.487 189.518  10
  -1   2  11 358.957 238.169  35
   1  -2 -11 345.354 206.353  25
   1   2 -11 447.100 212.145  40
  -1  -2  11 565.388 161.555  33
  -1  -2  11 382.423 167.287  18
   1  -2 -11 413.571 228.725  40
   1   2 -11-265.226 203.113  15
   1  -2 -11 445.504 202.306  10
   1   2 -11 409.625 214.904  10
  -1   2  11 370.983 209.540  42
  -1   2  11 423.253 168.748  18
   1   2 -11 430.849 175.865  25
   1  -2 -10 393.838 230.622  15
   1   2 -10 182.869 166.815  15
   1   2 -10 131.469 223.957  10
   1  -2 -10-52.1430 270.708  31
   1   2 -10 330.780 304.272  47
   1  -2 -10-39.6245 277.394  40
   1  -2 -10 234.995 243.473  10
   1   2 -10 20.8429 247.664  40
  -1   2  10 430.380 299.518  42
  -1  -2  10 180.738 189.070  33
  -1   2  10 140.033 198.191  18
   1   2 -10 337.705 226.231  31
   1   2 -10-40.6674 223.011  25
   1  -2 -10 129.144 270.028  25
   1   2  -9 263.677 204.202  15
   1   2  -9 294.292 243.697  31
  -1   2   9 345.526 235.218  33
   1  -2  -9-610.618 331.652  15
   1   2  -9 174.625 235.839  40
   1  -2  -9 176.986 286.837  47
   1   2  -9 1376.30 624.104  26
  -1   2   9 114.307 187.894  18
   1  -2  -9 185.704 349.405  26
   1  -2  -9 197.196 192.246  16
   1   2  -9 71.9944 218.737  25
   1   2  -9 173.739 315.685  47
   1  -2  -9 127.147 256.000  31
   1  -2  -9 216.550 241.543  40
   1  -2  -9-130.133 233.602  37
   1  -2  -9 363.753 275.954  25
   1   2  -9 322.246 271.375  23
   1  -2  -9 131.600 246.187  10
   1  -2  -9 298.662 186.386  12
   1   2  -8 6162.14 681.901  31
   1  -2  -8 6797.31 709.772  40
   1  -2  -8 6509.62 755.264  26
   1  -2  -8 6932.25 782.614  47
   1  -2  -8 6102.70 536.218  15
  -1   2   8 6752.39 1267.56   4
   1  -2  -8 5876.52 595.321  12
   1  -2  -8 6258.18 702.215  25
  -1  -2   8 4367.86 1172.61   4
   1  -2  -8 5406.60 1065.43   5
  -1   2   8 7349.42 691.940  33
  -1  -2   8 5785.18 2132.69  49
   1   2  -8 6296.37 590.046  15
   1   2  -8 6209.55 664.074  25
  -1   2   8 2002.67 1356.97  49
   1   2  -8 5366.01 660.994  26
   1  -2  -8 6191.80 639.501  16
   1  -2  -8 6675.07 725.194  37
   1   2  -8 6065.35 661.161  40
   1   2  -8 7193.14 794.485  44
   1   2  -8 6839.98 799.999  47
   1  -2  -8 5844.96 712.247  31
   1  -2  -8 6004.84 698.625  23
   1   2  -8 4092.81 974.865   5
   1   2  -8 6000.25 692.518  23
   1   2  -7 56809.1 3202.43   5
  -1  -2   7 54114.4 3522.10   4
   1  -2  -7 57967.0 3106.24   1
  -1   2   7 56131.0 3335.53   4
  -1   2   7 52562.0 3397.79   8
   1  -2  -7 54537.7 2990.74   5
   1   2  -6 12937.7 1405.15   5
   1  -2  -6 14853.4 1411.04   5
  -1   2   6 13038.5 1555.86   8
   1  -2  -6 14197.9 1377.75   1
  -1  -2   6 10623.4 2185.48  49
  -1   2   6 14432.5 1512.84   4
  -1   2   6 10394.5 2018.41  49
  -1  -2   6 13407.1 1590.12   4
   1  -2  -5 298.571 295.045   5
  -1   2   5 127.727 677.154  49
   1  -2  -5-21.6111 217.219   1
  -1   2   5-71.2747 335.599   4
  -1  -2   5-2.24292 209.488   8
   1  -2  -5 148.550 354.710   7
  -1  -2   5 439.614 858.710  49
  -1  -2   5 309.198 343.994   4
   1  -2  -5 359.507 304.130  51
  -1   2   5 121.825 324.402   8
   1   2  -5 61.5423 274.396   5
   1   2  -4 1045.01 185.363   2
  -1  -2   4 1023.15 280.708   8
  -1  -2   4 1094.52 845.571  49
   1  -2  -4 1190.50 477.452   7
   1  -2  -4 1286.20 472.050  51
  -1   2   4 619.325 419.117   8
  -1   2   4 647.101 742.992  49
  -1  -2   4 811.172 426.828   4
   1   2  -4 1285.86 302.852   6
   1   2  -4 1069.38 390.332   5
   1  -2  -4 1044.78 305.785   1
   1  -2  -3 44558.8 1436.49   1
   1   2  -3 48165.7 1239.38   2
   1  -2  -3 46753.1 1888.30   7
   1  -2  -3 45853.8 1780.03  50
   1  -2  -3 42557.7 829.518   6
   1   2  -3 45460.3 1576.10   6
  -1  -2   3 45756.4 1280.40   8
   1   2  -3 45260.1 1724.46   9
  -1   2   3 45896.9 2479.40  49
  -1   2   3 44114.7 1935.85   8
  -1  -2   3 45001.1 1934.29   4
   1   2  -3 46202.6 1721.16   5
   1  -2  -3 46032.8 1991.47  51
   1   2  -3 45760.3 1046.37  51
  -1  -2   2 113959. 1505.40   3
   1  -2  -2 128091. 2515.38  50
   1   2  -2 111977. 2318.69   6
   1  -2  -2 115303. 2479.27   7
   1   2  -2 110316. 1913.44  51
   1   2  -2 114248. 1977.39   2
  -1   2   2 119036. 2721.79   8
  -1  -2   2 120692. 2723.32   4
  -1  -2   2 104129. 3832.47  49
   1   2  -2 122509. 2321.04   5
  -1   2   2 118965. 3220.66  49
   1  -2  -2 121758. 1732.65   1
   1   2  -2 119201. 2247.39   9
   1  -2  -1 5729.69 232.030   1
   1   2  -1 5585.02 373.416   9
  -1  -2   1 5683.14 816.201  49
   1   2  -1 5742.25 474.423   2
  -1   2   1 5646.27 535.721   8
   1   2  -1 6131.31 517.840   6
  -1   2   1 4572.66 498.478  49
  -1  -2   1 4850.38 499.771   4
   1   2  -1 5668.47 421.845   5
   1  -2  -1 5834.91 493.479   7
  -1  -2   1 5771.68 316.332   3
   1  -2  -1 4861.58 465.264  50
  -1  -2   0 66429.4 1615.21   4
   1   2   0 62877.8 1497.98   6
   1  -2   0 62483.3 1586.79  50
  -1   2   0 65649.9 1514.24   8
  -1  -2   0 62600.0 1007.23   7
  -1  -2   0 64071.5 1360.04   3
   1   2   0 60424.9 1011.65   9
  -1   2   0 62457.8 1445.55   5
  -1   2   0 67034.8 1271.05   3
   1   2   0 64358.1 1064.25   5
   1  -2   0 65256.0 1552.23   7
  -1  -2   0 60770.6 1273.67  50
   1   2   0 64217.0 1475.10   8
  -1  -2   0 66619.1 1473.78   1
   1   2   0 60874.9 1611.42   2
   1  -2   0 64213.9 1156.21   4
   1   2   1 363881. 3342.73   6
  -1   2  -1 355591. 3077.40   3
  -1  -2  -1 348750. 4057.54   3
   1  -2   1 358010. 3967.05   4
  -1  -2  -1 372953. 3453.73   7
   1   2   1 345088. 4184.48   2
  -1   2  -1 365355. 3805.88   5
  -1   2  -1 348498. 3644.92   1
   1  -2   1 390495. 3873.28  49
  -1  -2  -1 360773. 3431.54  50
   1   2   1 351498. 4310.80   8
  -1  -2  -1 347871. 3754.35   1
   1  -2   1 322765. 3342.57  51
   1  -2   2 13333.1 687.219  51
   1  -2   2 16817.0 881.230   8
  -1   2  -2 14721.7 823.193   3
   1   2   2 17346.2 644.744   6
  -1  -2  -2 19491.8 1047.14   7
  -1   2  -2 16960.9 1082.15   9
  -1   2  -2 15451.0 951.572   5
   1   2   2 16229.4 1015.42   2
  -1   2  -2 16651.4 999.123   1
   1  -2   2 16093.7 1185.57  49
   1  -2   2 17618.5 1120.72   4
   1   2   2 16565.2 1153.92   8
  -1  -2  -2 16433.3 980.487   1
  -1  -2  -2 17769.9 949.422  50
  -1  -2  -3 88324.6 2649.97   1
   1  -2   3 89791.2 2988.59   4
   1  -2   3 87845.6 2378.71   8
  -1   2  -3 89576.4 2601.37   5
  -1   2  -3 89415.2 2748.20   1
   1   2   3 85995.9 2522.10   2
   1   2   3 88417.5 3034.22   8
   1  -2   3 85320.4 3437.98  49
  -1   2  -3 95780.0 2973.05   9
  -1  -2  -3 91040.0 2170.47   5
   1  -2   4 507.940 233.336   8
   1  -2   4-61.5230 348.572   4
  -1  -2  -4 501.068 226.741   5
  -1   2  -4 192.873 301.316   1
   1   2   4 262.519 228.109   2
  -1   2  -4 326.457 248.976   5
  -1  -2  -4 240.014 265.790   1
   1   2   4 316.512 561.241  49
   1   2   4 137.189 310.376   8
   1  -2   4 152.260 460.336  49
  -1  -2  -5 21359.7 1453.04   5
   1   2   5 20777.7 1925.80   8
  -1  -2  -5 21488.7 1765.79   1
  -1   2  -5 21747.2 1668.89   5
   1  -2   5 16743.5 2291.78  49
   1  -2   5 19581.6 1876.41   4
  -1   2  -5 21898.7 1812.16   1
   1   2   5 20027.3 2485.82  49
   1   2   6 16050.2 2682.75  49
  -1   2  -6 15128.7 1556.46   5
   1  -2   6 8768.90 2087.59  49
   1  -2   6 14679.0 1824.04   4
  -1  -2  -6 14623.0 1649.10   1
   1   2   6 14554.6 1796.83   8
  -1   2  -7 97930.8 2517.13  25
  -1  -2  -7 105359. 2839.99  31
  -1  -2  -7 91739.4 2175.99  15
  -1  -2  -7 110051. 3007.43  47
  -1  -2  -7 98773.3 4656.56   1
  -1  -2  -7 98509.8 2539.53  16
  -1   2  -7 99957.4 2662.10  23
   1   2   7 74093.1 6307.97  49
  -1   2  -7 107208. 2983.41  47
   1   2   7 89776.2 4760.12   8
   1   2   7 95910.6 5076.39   4
  -1  -2  -7 100081. 2713.68  25
  -1   2  -7 105859. 2575.31  26
  -1   2  -7 96194.4 2363.12  10
  -1  -2  -7 104332. 2726.59  37
  -1   2  -7 96365.2 2295.82  15
  -1  -2  -7 110007. 2680.25  40
   1  -2   7 99885.3 5199.28   4
  -1  -2  -7 103265. 2502.80  10
  -1   2  -7 100747. 2493.29  40
  -1  -2  -8 4998.65 588.670  10
  -1   2  -8 4000.05 548.102  25
  -1   2  -8 4028.84 504.585  15
  -1   2  -8 4074.87 635.571  47
  -1   2  -8 4856.38 566.589  10
  -1  -2  -8 4220.02 627.731  31
  -1  -2  -8 4478.57 595.305  37
  -1  -2  -8 3947.71 529.382  16
  -1  -2  -8 2789.42 404.126  15
  -1   2  -8 2268.41 498.329  26
  -1  -2  -8 4420.45 624.587  25
  -1   2  -8 4126.33 541.535  40
  -1  -2  -8 4480.10 587.479  40
  -1   2  -9 2830.03 420.349  40
  -1  -2  -9 2689.22 443.845  40
  -1  -2  -9 1978.05 360.748  16
   1   2   9 2117.99 382.793  42
  -1  -2  -9 2337.59 368.261  24
  -1  -2  -9 2897.19 500.208  25
  -1   2  -9 2905.39 406.137  15
  -1  -2  -9 2592.59 455.176  10
  -1   2  -9 3144.03 436.084  10
  -1   2  -9 2242.85 389.033  25
  -1   2  -9 3224.55 656.730  26
  -1   2 -10 1243.17 251.126  40
  -1  -2 -10 1349.37 289.342  40
  -1  -2 -10 1524.15 292.773  10
  -1   2 -10 1386.68 262.559  10
   1   2  10 1304.59 262.396  35
  -1   2 -10 1283.03 389.333  26
  -1  -2 -10 1187.37 229.442  24
  -1   2 -10 969.395 258.940  15
  -1  -2 -11 3461.13 289.035  10
   1   2  11 8359.21 409.181  21
  -1  -3  11 1260.30 225.632  18
   1   3 -11 116.942 192.373  15
  -1   3  11 1328.39 219.803  18
   1   3 -11 1240.90 241.788  10
  -1   3  11 901.348 221.256  42
   1  -3 -11 1358.45 302.821  40
   1  -3 -11 1443.62 266.372  10
  -1   3  11 1495.73 317.843  35
  -1  -3  11 1162.34 226.751  33
   1  -3 -11 1258.86 309.269  25
   1  -3 -11 1130.33 232.359  24
   1   3 -11 1364.71 268.403  40
   1   3 -10 365.463 222.161  25
   1  -3 -10 405.711 321.707  31
   1   3 -10 1778.15 660.931  26
   1   3 -10 394.028 345.021  47
   1  -3 -10 381.037 237.225  10
   1  -3 -10 677.550 236.203  12
   1  -3 -10 408.137 228.547  16
  -1   3  10 757.916 301.749  42
   1   3 -10 375.079 192.311  15
   1  -3 -10 476.024 312.227  25
  -1   3  10 431.246 194.446  18
   1  -3 -10 433.911 274.878  40
   1   3 -10 640.706 279.314  40
  -1  -3  10 177.290 176.924  36
   1   3 -10 74.3833 181.603  10
   1  -3 -10 602.713 253.420  37
   1   3  -9 22090.0 1274.54  26
   1  -3  -9 20277.4 1232.44  37
   1   3  -9 20734.1 1208.65  40
   1  -3  -9 19831.5 1123.54  10
   1  -3  -9 15494.9 1010.52  26
   1  -3  -9 18999.4 918.625  15
   1  -3  -9 19414.4 1134.45  16
   1  -3  -9 19519.0 1081.51  12
   1   3  -9 19310.9 1312.23  47
  -1   3   9 22448.1 1144.91  33
   1  -3  -9 21023.0 1300.31  47
   1   3  -9 19975.4 1028.41  15
   1   3  -9 19545.7 1111.71  25
  -1   3   9 22567.3 1187.81  18
   1  -3  -9 20956.5 1236.46  40
   1  -3  -9 20158.5 1312.99  31
   1   3  -9 20825.5 1266.13  23
   1  -3  -9 19952.8 1254.89  25
  -1   3   9 22368.5 1270.09  42
   1   3  -8 19419.9 1203.35  23
   1  -3  -8 20179.7 1268.99  37
   1  -3  -8 20519.7 1293.99  31
   1  -3  -8 20308.5 1281.22  47
   1  -3  -8 21128.7 1212.55  40
  -1   3   8 22226.8 1161.75  33
   1  -3  -8 18619.0 1205.62  25
  -1   3   8 20910.2 1154.40  18
   1  -3  -8 19281.3 1140.72  16
  -1   3   8 18095.3 2216.10   8
   1   3  -8 17797.2 1120.41  26
   1  -3  -8 19206.4 1117.67  26
   1   3  -8 20723.7 1060.13  15
   1   3  -8 18043.5 1073.61  25
   1  -3  -8 18223.4 1063.45  12
   1   3  -8 20897.4 1362.85  47
   1   3  -8 19436.6 1174.80  40
   1   3  -8 21480.0 1327.96  44
  -1   3   7 1377.74 636.485   4
   1  -3  -7 1993.00 606.133   1
  -1  -3   7 452.839 911.699  49
  -1   3   7 149.427 333.992   8
   1   3  -7 965.823 472.549   5
  -1   3   7 1277.59 1292.05  49
  -1  -3   7 1460.64 793.425   4
   1  -3  -7 1676.65 628.113   5
   1   3  -6 176.337 325.999   5
   1  -3  -6-318.374 322.865   5
  -1   3   6 425.720 396.613   8
  -1   3   6 30.3314 302.617   4
  -1  -3   6-511.255 876.211  49
   1  -3  -6-77.9216 235.624   1
  -1  -3   6 442.639 435.072   4
  -1   3   6-190.067 728.936  49
   1  -3  -6-174.278 296.949  51
   1  -3  -5 17008.8 1296.52   1
   1  -3  -5 18081.5 1666.84  51
  -1  -3   5 14116.2 2286.24  49
  -1   3   5 16393.6 1647.60   8
  -1   3   5 16517.0 2231.65  49
  -1  -3   5 16896.3 1641.43   4
   1  -3  -5 19856.2 1714.80   7
   1   3  -5 15893.5 1411.96   5
  -1  -3   4 50577.5 2494.27   4
   1  -3  -4 51099.8 2419.16   7
   1   3  -4 52512.8 2058.52   6
   1   3  -4 46703.0 2141.26   5
   1  -3  -4 48520.8 2463.57  51
   1  -3  -4 48612.9 1864.37   1
  -1  -3   4 50321.8 1375.26   3
   1  -3  -4 49783.7 2247.93  50
  -1   3   4 42647.8 2917.69  49
  -1   3   4 47413.8 2457.13   8
  -1  -3   3 31033.9 824.772   3
  -1   3   3 35950.4 2254.85  49
  -1  -3   3 31468.9 1744.85   4
   1  -3  -3 31490.8 1220.39   1
   1  -3  -3 33599.8 1641.26  50
  -1  -3   3 27260.3 2428.18  49
   1  -3  -3 34023.2 1877.26  51
   1   3  -3 32784.9 1558.08   9
   1   3  -3 32289.2 1096.23   2
  -1   3   3 32892.0 1698.47   2
   1   3  -3 34744.1 1605.31   5
   1   3  -3 32879.3 1536.20   6
   1  -3  -3 32366.8 1673.19   7
  -1   3   3 31198.7 1748.60   8
  -1   3   2 1016.11 423.414  49
   1   3  -2 1011.38 349.166   6
   1  -3  -2 785.309 294.820   7
  -1  -3   2 751.042 352.656   4
  -1  -3   2 524.820 79.6855   3
   1   3  -2 620.204 204.375   2
   1  -3  -2 896.879 318.406  50
   1   3  -2 734.258 266.348   5
   1   3  -2 668.310 262.909   9
   1  -3  -2 696.251 174.316   1
  -1   3   2 627.976 326.069   2
  -1  -3   2 501.766 592.697  49
  -1   3   2 615.386 347.484   8
  -1   3   1 667903. 6329.54   2
   1  -3  -1 768517. 6939.22  51
   1   3  -1 677376. 6051.14   6
   1   3  -1 714622. 4966.75   9
   1   3  -1 706415. 3892.88   8
   1   3  -1 730958. 5379.39   5
   1  -3  -1 702124. 3587.43   1
   1   3  -1 680805. 5829.18   2
   1  -3  -1 699902. 6056.17   7
   1  -3  -1 732665. 6320.99  50
  -1   3   1 680236. 6202.95   8
  -1   3   1 731303. 5786.82  49
  -1  -3   1 723410. 6208.35  50
  -1  -3   0 185809. 2607.34   3
  -1   3   0 191311. 2850.15   8
  -1  -3   0 197710. 2409.70   7
   1  -3   0 202015. 3380.59  50
  -1   3   0 200998. 3116.84   2
  -1   3   0 205370. 2393.26   3
  -1  -3   0 203074. 3234.41   4
   1   3   0 193797. 3338.83   2
   1   3   0 204258. 2947.24   8
   1   3   0 187964. 2397.32   9
   1  -3   0 205864. 2505.01   4
   1  -3   0 201345. 3204.24   7
   1   3   0 208959. 2571.87   5
  -1  -3   0 196396. 2948.11  50
   1   3   0 196725. 3088.97   6
   1  -3   0 208989. 3181.52  51
  -1  -3   0 200295. 2979.42   1
   1  -3   1 45809.2 1789.22  50
  -1   3  -1 43452.2 1531.14   5
   1   3   1 43158.0 1670.70   8
   1   3   1 42227.4 1716.63   2
  -1  -3  -1 46648.8 1459.43  50
   1  -3   1 50654.6 1312.83  51
   1   3   1 43531.2 1353.95   6
   1  -3   1 44037.9 1519.64   4
  -1  -3  -1 43161.6 1464.17   1
  -1  -3  -1 44339.9 1337.32   7
  -1   3  -1 46055.0 1056.39   3
   1  -3   1 35705.9 1309.25  49
  -1  -3  -2 160327. 3169.64   1
  -1  -3  -2 156044. 3055.14  50
   1  -3   2 154715. 3489.81   4
   1  -3   2 136015. 3697.51  49
  -1   3  -2 148466. 2307.37   3
  -1   3  -2 149401. 3181.45   5
   1   3   2 161370. 2300.15   6
  -1   3  -2 161436. 3565.49   9
  -1  -3  -2 168983. 3234.50   7
   1   3   2 158039. 3723.55   8
   1  -3   2 161778. 2494.75   8
   1  -3   2 138910. 1498.95  51
   1   3   2 155154. 3520.85   2
  -1  -3  -3 16997.7 1218.89   1
  -1  -3  -3 16649.5 1169.77  50
   1   3   3 20627.0 1914.14  49
   1  -3   3 17603.5 1400.58   4
  -1   3  -3 16974.0 1214.19   5
   1   3   3 16230.0 1236.81   2
   1  -3   3 16757.3 957.852   8
   1   3   3 15533.0 1374.61   8
  -1  -3  -3 20047.7 1334.31   7
  -1   3  -3 17430.9 1357.50   9
  -1   3  -3 15568.2 1247.06   1
   1  -3   3 15027.4 1576.78  49
   1  -3   4 3645.94 764.043   4
   1   3   4 4461.10 713.160   2
   1   3   4 5882.12 1232.31  49
  -1   3  -4 4294.07 791.187   9
  -1   3  -4 4087.39 744.859   5
   1   3   4 3481.70 796.152   8
  -1  -3  -4 4623.98 754.264   1
  -1  -3  -4 4368.17 582.801   5
   1  -3   4 4640.27 1096.07  49
  -1   3  -5 15745.8 1487.87   5
   1   3   5 15437.1 1754.02   8
   1   3   5 15787.4 2264.91  49
  -1  -3  -5 16154.1 1549.43   1
   1  -3   5 11354.1 1993.32  49
   1  -3   5 15582.2 1721.74   4
   1   3   6 1587.97 960.520  49
   1   3   6 2146.14 769.816   8
  -1  -3  -6 2124.92 670.123   1
   1  -3   6 1848.41 725.457   4
  -1   3  -6 1090.19 518.696   5
   1  -3   7 8646.46 1546.25   4
  -1   3  -7 7776.91 683.596  10
  -1   3  -7 7126.63 644.111  15
  -1   3  -7 7502.27 709.215  26
  -1  -3  -7 7495.19 721.382  16
  -1  -3  -7 7829.55 803.837  31
   1   3   7 4184.83 1618.41  49
   1   3   7 8582.43 1611.60   8
  -1   3  -7 7133.83 671.494  40
  -1   3  -7 7481.91 813.102  47
  -1  -3  -7 8210.94 1395.02   1
  -1  -3  -7 7890.59 696.025  12
  -1  -3  -7 6977.92 736.241  25
  -1   3  -7 7151.45 721.696  23
   1   3   7 7718.26 1451.11   4
  -1  -3  -7 5188.52 532.031  15
  -1  -3  -7 7496.49 776.069  37
  -1  -3  -7 8363.13 734.286  10
  -1  -3  -7 8547.37 761.220  40
  -1   3  -7 7565.26 810.016  44
  -1  -3  -8 13368.8 958.796  16
  -1  -3  -8 11780.4 817.881  15
  -1  -3  -8 14184.7 1008.60  40
  -1  -3  -8 13484.5 1013.94  37
  -1   3  -8 14381.0 1121.77  47
  -1   3  -8 10143.6 829.073  26
  -1   3  -8 12805.0 892.215  25
  -1  -3  -8 13308.4 1040.30  25
  -1  -3  -8 12372.6 1029.81  31
  -1   3  -8 13401.7 915.661  40
  -1  -3  -8 14016.0 952.926  10
  -1  -3  -8 13348.6 876.058  12
  -1   3  -8 13074.1 863.741  15
  -1   3  -8 13214.2 879.007  10
  -1  -3  -9 9742.66 859.129  25
  -1  -3  -9 10743.5 795.299  10
  -1   3  -9 10286.4 718.068  10
   1   3   9 10336.5 802.619  35
  -1  -3  -9 9501.30 717.069  24
  -1   3  -9 10383.4 707.409  15
  -1  -3  -9 8853.21 728.666  16
  -1  -3  -9 8898.26 742.007  37
  -1  -3  -9 8904.08 758.550  40
  -1   3  -9 9152.78 808.591  26
  -1   3  -9 9481.88 706.525  40
  -1  -3 -10 4149.81 382.408  16
  -1   3 -10 4420.26 400.107  10
  -1  -3 -10 2979.10 385.956  40
  -1   3 -10 3444.08 368.677  15
   1   3  10 4169.42 407.978  35
  -1   3 -10 3532.60 343.350  40
  -1  -3 -10 4353.07 429.033  10
  -1  -3 -10 4316.95 520.352  15
  -1  -3 -10 3663.32 359.723  24
   1   3  10 4476.50 391.805  11
   1   4 -11 28.9736 192.080  15
   1   4 -11 810.271 216.989  40
  -1   4  11 1108.71 244.022  11
  -1   4  11 985.270 255.066  35
   1  -4 -11 1027.55 217.176  10
  -1  -4  11 962.200 205.982  33
   1  -4 -11 824.366 214.908  24
   1  -4 -11 987.528 198.280  16
   1  -4 -11 789.278 232.285  40
   1  -4 -11 1138.69 228.370  37
   1   4 -11 883.131 200.182  10
  -1   4  11 968.908 189.314  18
  -1   4  11 858.517 196.022  42
   1  -4 -11 991.607 265.143  25
   1  -4 -10 788.372 320.333  40
   1  -4 -10 1414.81 308.838  12
   1  -4 -10 1077.55 354.216  25
   1  -4 -10 1217.90 401.637  31
   1   4 -10 1465.65 275.488  15
   1  -4 -10 1242.38 333.373  37
  -1   4  10 1489.13 311.509  18
   1   4 -10 1365.71 343.759  40
  -1   4  10 919.590 299.501  42
  -1   4  10 1314.50 377.775  35
  -1  -4  10 853.252 258.298  36
   1   4 -10 2513.00 697.075  26
   1   4 -10 1446.46 292.836  10
   1  -4 -10 994.553 292.075  16
   1   4 -10 793.047 346.653  47
   1  -4 -10 1302.95 294.418  10
   1   4  -9 1536.20 507.649  26
   1  -4  -9 2309.31 464.260  40
   1  -4  -9 2243.73 519.341  31
   1  -4  -9 1778.15 424.110  37
   1   4  -9 2132.11 514.142  44
   1   4  -9 2210.45 503.568  47
   1   4  -9 1433.10 359.859  23
   1  -4  -9 1602.11 369.615  10
   1   4  -9 1794.33 405.695  40
   1  -4  -9 1813.77 404.742  16
   1   4  -9 2009.00 366.217  15
   1  -4  -9 2054.01 489.214  25
  -1   4   9 2183.81 426.346  42
   1  -4  -9 2133.95 398.119  12
  -1   4   9 2128.83 404.524  18
   1  -4  -8 23119.0 1319.87  47
   1  -4  -8 21246.2 1222.15  16
   1  -4  -8 21131.1 1172.37  12
   1   4  -8 23986.0 1265.05  26
   1   4  -8 22673.8 1128.31  15
   1  -4  -8 20751.6 1313.76  37
   1  -4  -8 18853.1 1103.50  26
   1  -4  -8 22517.2 1365.50  31
   1   4  -8 19968.5 1238.14  20
   1  -4  -8 20058.0 1102.57  10
   1  -4  -8 22930.2 1275.49  40
  -1   4   8 23171.7 1222.15  18
  -1   4   8 24881.2 1320.64  42
   1   4  -8 22450.5 1377.45  44
   1   4  -8 21073.5 1254.16  23
   1  -4  -8 23394.8 1345.51  25
   1   4  -8 23177.8 1432.54  47
   1   4  -7 11914.3 890.728  23
  -1   4   7 8459.61 2216.23  49
   1  -4  -7 12889.7 1493.69   5
   1  -4  -7 13058.7 954.077  25
   1  -4  -7 11998.5 852.867  12
   1   4  -7 9837.55 1450.77   5
  -1  -4   7 11786.0 1769.14   4
   1   4  -7 12823.6 815.705  15
   1  -4  -7 12427.6 976.525  37
   1   4  -7 7532.03 672.665  13
   1  -4  -7 11862.3 884.765  16
  -1   4   7 13064.7 918.386  42
  -1   4   7 12725.6 1598.09   4
   1  -4  -7 12943.5 1456.08   1
  -1   4   7 11342.9 1739.43   8
  -1  -4   7 9108.29 2464.74  49
   1   4  -7 12737.3 1026.81  47
   1   4  -7 11701.0 918.532  20
  -1   4   7 12243.5 860.389  18
   1  -4  -7 13840.8 927.432  40
   1   4  -7 12466.5 995.819  44
   1   4  -7 12470.9 864.981  26
   1  -4  -7 12482.0 980.052  31
   1  -4  -6 25091.9 2305.03  51
  -1   4   6 23907.6 2303.94   8
   1   4  -6 24454.0 2045.78   5
  -1   4   6 26086.9 2027.72   4
   1  -4  -6 28183.5 2363.63   7
  -1   4   6 19833.3 2915.32  49
   1  -4  -6 25548.8 1907.65   5
   1  -4  -6 27100.4 1889.09   1
  -1  -4   6 24879.5 2323.96   4
  -1  -4   5 3830.50 1410.29  49
  -1  -4   5 5970.63 1066.39   4
  -1   4   5 5600.80 1016.14   8
   1  -4  -5 5010.95 988.201  51
  -1   4   5 4597.21 1324.29  49
   1  -4  -5 5661.44 993.734   7
   1   4  -5 5181.39 880.936   5
   1  -4  -5 6408.01 817.923   1
  -1  -4   4-184.834 606.031  49
   1  -4  -4 48.3266 182.552   1
   1  -4  -4 173.780 358.286   7
   1   4  -4 160.415 208.764   6
   1   4  -4 270.460 310.267   9
  -1   4   4 419.309 554.798  49
  -1   4   4 13.7139 340.312   8
   1  -4  -4 122.237 323.428  51
   1   4  -4 4.45619 296.146   5
   1  -4  -4 156.717 298.321  50
  -1  -4   4-164.376 422.363   4
  -1   4   3 88438.9 3151.02   8
   1   4  -3 93252.6 2873.78   6
   1   4  -3 87672.2 2075.18   2
   1   4  -3 95524.4 2781.65   9
   1  -4  -3 92958.3 3012.81   7
   1   4  -3 90200.6 2808.59   5
   1  -4  -3 96802.0 2198.33   1
  -1   4   3 92818.1 3645.94  49
   1  -4  -3 93968.7 2929.35  50
   1  -4  -3 96710.1 3383.90  51
  -1   4   3 91314.8 3116.32   2
  -1  -4   3 93289.3 3208.37   4
   1  -4  -2 9676.20 911.451   7
   1   4  -2 9740.83 823.642   5
  -1  -4   2 9270.46 1286.75  49
  -1   4   2 7985.90 864.556   9
   1   4  -2 9510.05 773.753   9
   1  -4  -2 9896.73 587.991   1
   1   4  -2 9748.88 757.770   2
  -1   4   2 8900.97 917.541   8
  -1   4   2 9175.97 972.470  49
  -1  -4   2 9778.90 966.112   4
   1   4  -2 9702.17 912.200   6
   1  -4  -2 9818.13 999.816  51
   1  -4  -2 9235.28 883.425  50
  -1   4   2 9479.10 944.754   2
   1   4  -1 151779. 2087.65   8
  -1  -4   1 155556. 3323.20  50
  -1   4   1 147226. 3275.11   9
  -1  -4   1 155271. 2807.79   7
   1   4  -1 151410. 2863.21   5
   1  -4  -1 149535. 3188.93   7
   1  -4  -1 148199. 2089.67   1
   1  -4  -1 145896. 3375.05  51
  -1  -4   1 147642. 3330.03   4
  -1   4   1 150391. 3189.38   8
   1   4  -1 151079. 2693.20   9
   1  -4  -1 151357. 2059.73   4
   1   4  -1 160577. 3329.37   6
  -1   4   1 158144. 2823.74  49
   1   4  -1 141689. 3069.24   2
  -1   4   1 145588. 3349.38   2
   1  -4  -1 154154. 3332.53  50
   1  -4   0 345.406 278.428   7
   1   4   0 242.726 183.793   5
   1   4   0 121.698 262.327   2
   1  -4   0 248.644 343.857  50
  -1   4   0 271.727 141.522   3
   1  -4   0 351.248 192.458   4
  -1  -4   0 309.075 253.703  50
  -1   4   0 202.126 223.404   2
  -1   4   0 212.590 211.380   5
  -1   4   0 452.919 270.314   9
   1   4   0 245.038 214.487   8
   1   4   0 345.391 199.485   9
   1  -4   0 134.401 215.511  51
   1   4   0 322.667 275.455   6
  -1  -4   0 311.421 177.802   7
  -1  -4   0 171.990 189.898   1
  -1  -4   0 89.4377 230.620   4
  -1   4   0 257.980 196.730   8
   1  -4   1 50868.1 2121.00  50
  -1  -4  -1 54755.9 1709.18   7
   1  -4   1 52504.6 1478.56  51
  -1   4  -1 52692.2 1916.52   5
   1   4   1 55054.7 1735.17   6
  -1   4  -1 58403.3 2127.65   9
   1   4   1 53569.7 2156.74   2
  -1  -4  -1 56944.0 1859.26  50
  -1  -4  -1 55009.7 1831.18   1
  -1   4  -1 59186.3 1169.60   3
   1  -4   1 52392.5 1830.30   4
   1   4   1 52881.9 2008.77   8
   1   4   1 49071.2 1635.75   9
   1  -4   2 12280.9 1165.62  49
  -1   4  -2 14882.0 1124.35   5
   1  -4   2 15629.6 705.071   8
   1   4   2 15799.8 1299.06   8
   1   4   2 14361.5 1214.86   2
  -1   4  -2 11579.2 601.318   3
  -1   4  -2 16861.5 1262.55   9
  -1  -4  -2 15802.9 1080.27   1
   1  -4   2 14893.2 1162.71   4
  -1  -4  -2 16746.7 1096.01   7
  -1  -4  -2 15763.2 1068.46  50
   1   4   2 16595.1 875.757   6
   1   4   3 26776.7 1896.62   8
   1  -4   3 21565.1 1976.32  49
  -1  -4  -3 33285.1 1799.01   7
   1   4   3 28947.3 1835.22   2
  -1  -4  -3 27755.3 1599.91  50
  -1  -4  -3 29822.0 1662.18   1
  -1   4  -3 32309.0 1933.61   9
  -1   4  -3 28955.0 1725.61   5
   1  -4   3 29021.4 1878.11   4
   1   4   3 35267.0 2580.63  49
  -1  -4  -4 13443.1 1276.26   1
  -1   4  -4 14284.7 1446.69   9
   1  -4   4 13096.6 1445.37   4
  -1  -4  -4 13548.0 1325.94   7
   1  -4   4 10900.2 1622.42  49
  -1   4  -4 11391.4 1239.41   5
   1   4   4 12050.6 1457.43   8
   1   4   4 14074.5 1919.67  49
  -1  -4  -4 13274.7 1023.80   5
   1   4   4 12420.4 1301.85   2
   1   4   5 10924.8 1903.97  49
   1  -4   5 11823.8 1529.89   4
  -1   4  -5 11452.9 1351.90   5
   1   4   5 10924.1 1586.03   8
  -1  -4  -5 11078.6 1323.02   1
  -1   4  -6 459.878 261.001  44
  -1  -4  -6 452.447 223.754  16
  -1   4  -6 492.363 210.102  15
  -1   4  -6 733.276 430.087   5
  -1  -4  -6 580.028 259.887  31
  -1  -4  -6-21.0317 241.790   1
  -1  -4  -6 856.746 261.142  10
  -1  -4  -6 457.946 261.117  37
   1   4   6 324.484 535.945   8
  -1  -4  -6 301.451 267.655  25
  -1   4  -6 668.955 258.783  26
  -1  -4  -6-452.683 369.548  15
   1  -4   6 642.725 482.046   4
  -1  -4  -6 750.917 254.359  40
   1   4   6 1675.32 950.818  49
  -1   4  -7 56740.1 1930.98  26
  -1  -4  -7 57155.8 2155.10  31
  -1  -4  -7 55847.0 2055.16  25
  -1   4  -7 53683.8 1718.85  10
  -1  -4  -7 58544.8 1999.47  40
  -1  -4  -7 54406.9 1836.57  12
  -1   4  -7 51894.0 1717.62  15
  -1  -4  -7 52396.8 1934.02  16
  -1   4  -7 57919.7 2164.07  44
  -1  -4  -7 55747.4 2117.38  37
  -1  -4  -7 58406.5 1872.85  10
  -1   4  -7 52835.3 1888.65  23
  -1   4  -7 58610.3 2158.18  47
  -1   4  -7 53582.5 1805.18  40
  -1  -4  -7 50442.8 1605.11  15
  -1  -4  -8 20716.0 1213.34  16
  -1   4  -8 21645.0 1337.66  47
  -1  -4  -8 21641.5 1309.47  37
  -1  -4  -8 27511.4 1200.62  15
  -1  -4  -8 22322.5 1260.14  40
  -1   4  -8 16612.1 957.021  10
  -1   4  -8 23419.8 1225.59  26
  -1   4  -8 20695.8 1105.55  40
  -1  -4  -8 20560.5 1272.66  25
  -1  -4  -8 22737.0 1184.75  10
  -1  -4  -8 22290.7 1149.95  12
  -1   4  -8 22577.2 1125.56  15
   1   4   8 21604.0 1212.87  35
  -1  -4  -8 23044.9 1385.63  31
  -1   4  -9 3466.93 424.277  15
  -1  -4  -9 3411.00 487.430  37
  -1  -4  -9 3199.31 440.448  24
  -1  -4  -9 3433.45 490.370  40
  -1   4  -9 3894.38 442.411  40
  -1   4  -9 1469.68 591.453  26
   1   4   9 3261.08 455.556  35
  -1   4  -9 4121.33 434.444  10
  -1  -4  -9 3493.63 535.377  25
  -1  -4  -9 3777.57 467.267  10
  -1  -4  -9 2926.68 443.882  16
  -1  -4 -10 792.857 246.291  40
  -1  -4 -10 1608.88 262.792  10
  -1  -4 -10 1176.44 241.525  16
  -1  -4 -10 1561.43 434.372  15
  -1   4 -10 1183.91 207.409  10
   1   4  10 1235.72 228.131  35
  -1  -4 -10 1105.33 227.764  24
   1   4  10 1244.96 222.066  11
  -1   4 -10 482.976 204.201  15
   1  -5 -11 1013.12 219.541  37
   1  -5 -11 992.597 182.283  10
  -1   5  11 1277.70 253.574  35
  -1   5  11 1068.74 224.044  11
   1  -5 -11 1292.97 263.905  25
   1   5 -11 39.2056 157.898  15
  -1  -5  11 1049.70 213.206  33
  -1  -5  11 1089.68 178.630  36
   1   5 -11 615.146 344.353  26
   1  -5 -11 1104.38 219.937  16
   1   5 -11 573.727 138.788  10
   1  -5 -11 657.994 205.867  40
   1   5 -11 904.965 202.868  40
   1  -5 -11 1067.58 232.052  24
  -1   5  10-194.341 221.235  42
   1  -5 -10 185.871 194.647  16
   1   5 -10 758.405 603.914  26
   1  -5 -10 21.2267 144.497  10
   1  -5 -10-16.5586 211.868  37
  -1  -5  10-88.9826 208.629  36
   1   5 -10-165.266 183.925  15
   1   5 -10-95.9901 148.820  10
   1  -5 -10-42.6625 229.898  40
   1  -5 -10 169.784 187.236  12
   1  -5 -10 87.7296 276.591  31
  -1   5  10 286.458 280.066  35
   1  -5 -10-26.1116 247.342  25
  -1   5  10-11.8192 149.008  18
   1   5 -10 150.625 241.879  47
   1   5 -10 154.450 214.912  40
  -1   5   9 13124.0 933.175  42
   1   5  -9 11910.1 998.889  44
  -1   5   9 12893.0 882.742  18
   1  -5  -9 11932.9 934.023  40
   1  -5  -9 11956.1 817.247  10
  -1   5   9 11449.8 943.898  35
   1  -5  -9 11708.4 1017.10  31
   1  -5  -9 11425.4 903.496  16
   1   5  -9 8872.35 716.493  10
   1  -5  -9 11201.8 848.087  12
   1   5  -9 11414.9 780.891  15
   1   5  -9 11339.0 872.824  40
   1   5  -9 11973.5 990.462  47
   1   5  -9 11359.1 908.896  26
   1  -5  -9 11035.4 956.353  37
   1   5  -9 11269.2 888.110  23
   1  -5  -9 11428.1 945.139  25
   1  -5  -8 8129.85 751.073  12
   1  -5  -8 8602.70 830.904  25
   1  -5  -8 9662.92 843.839  40
  -1   5   8 10881.0 886.037  42
   1  -5  -8 9759.07 927.660  37
   1  -5  -8 8972.48 906.084  31
  -1   5   8 9322.82 787.032  18
  -1   5   8 10290.9 907.648  35
   1   5  -8 8589.75 721.330  15
   1   5  -8 8862.92 899.732  47
   1   5  -8 8385.15 818.488  20
   1   5  -8 9006.49 901.200  44
   1   5  -8 9384.70 834.898  23
   1   5  -8 10116.1 846.394  26
   1  -5  -8 8794.21 815.444  16
   1  -5  -8 8071.00 700.035  10
   1  -5  -7 10470.2 910.389  31
   1  -5  -7 11025.7 1394.71   5
   1  -5  -7 10391.0 808.956  30
  -1  -5   7 9751.65 1626.62   4
   1   5  -7 10213.3 786.747  13
   1   5  -7 11967.2 1640.63   5
  -1   5   7 12421.6 899.516  42
   1  -5  -7 9290.07 808.894  45
   1   5  -7 9970.09 902.711  47
  -1   5   7 12144.2 1872.87   8
   1   5  -7 11053.3 953.764  44
   1   5  -7 10136.0 877.738  20
   1  -5  -7 11612.0 865.825  12
   1   5  -7 10783.2 775.952  15
   1   5  -7 11863.1 857.912  26
   1   5  -7 10177.9 861.688  28
   1  -5  -7 10147.9 745.759  10
  -1   5   7 7477.84 2103.12  49
  -1   5   7 11111.7 830.111  18
   1  -5  -7 10919.1 871.820  25
   1  -5  -7 11433.2 890.197  16
   1   5  -7 10847.6 855.116  23
   1  -5  -7 11704.3 981.846  37
   1  -5  -7 11671.5 884.174  40
   1   5  -6 15990.1 1747.14   5
  -1  -5   6 16504.7 1959.22   4
  -1   5   6 18894.0 1709.43   4
   1  -5  -6 17965.5 1664.34   5
   1  -5  -6 19504.9 1612.01   1
   1  -5  -6 20967.8 2099.82   7
  -1   5   6 15716.0 1961.83   8
  -1  -5   6 13484.3 2540.12  49
  -1   5   6 14014.7 2477.90  49
   1  -5  -5 1938.43 450.749   1
   1   5  -5 1629.26 544.077   5
  -1   5   5 1753.97 894.945  49
   1  -5  -5 2157.98 687.402  50
  -1  -5   5-74.9042 615.923  49
   1  -5  -5 2088.78 692.016   7
   1  -5  -5 1893.57 735.880  51
  -1  -5   5 1489.59 624.045   4
  -1   5   5 1669.52 732.374   8
   1   5  -4 13736.4 1301.36   6
  -1  -5   4 13421.1 1475.20   4
  -1  -5   4 10487.4 1792.01  49
   1  -5  -4 14103.6 1377.50  50
  -1   5   4 13464.6 1509.99   8
   1   5  -4 14194.6 1314.81   9
   1  -5  -4 14556.1 1075.30   1
  -1   5   4 13729.1 1809.05  49
   1  -5  -4 15389.7 1632.36  51
   1   5  -4 14291.5 1349.19   5
   1  -5  -4 14832.9 1447.71   7
  -1  -5   3 2135.21 815.899  49
  -1   5   3 2063.28 667.981  49
  -1   5   3 911.695 477.149   9
   1   5  -3 1200.47 310.208   2
   1   5  -3 881.679 438.068   6
   1  -5  -3 2406.30 683.830  51
   1  -5  -3 1069.64 481.455   7
   1  -5  -3 1914.21 506.933  50
  -1  -5   3 448.930 415.012   4
  -1   5   3 940.835 467.034   2
   1  -5  -3 989.365 276.059   1
  -1   5   3 1561.37 517.857   8
   1   5  -3 1360.58 449.865   9
   1   5  -3 1153.63 430.242   5
   1   5  -2 633.389 321.327   5
  -1  -5   2 460.056 347.201   4
   1   5  -2 818.486 311.934   9
  -1   5   2 621.701 376.722  49
   1  -5  -2 779.183 219.645   1
   1   5  -2 798.998 302.156   2
  -1   5   2 397.084 358.656   8
   1  -5  -2 556.218 391.494   7
   1   5  -2 383.448 353.390   6
   1  -5  -2 324.078 353.254  51
  -1   5   2 668.501 415.279   2
  -1   5   2 789.652 440.398   9
   1  -5  -2 328.054 312.383  50
  -1  -5   2 530.574 345.494  50
   1   5  -1 14291.2 1136.60   6
  -1   5   1 12816.8 1135.85   2
   1   5  -1 14091.2 726.674   8
  -1   5   1 12726.0 1093.09   9
   1  -5  -1 14302.3 756.308   4
   1  -5  -1 14636.9 1145.24   7
  -1  -5   1 15164.7 1197.67   4
   1  -5  -1 15443.1 1223.41  51
   1  -5  -1 15116.0 1204.48  50
  -1   5   1 13034.5 1040.63   8
  -1   5   1 15352.2 947.209  49
  -1  -5   1 15707.0 1233.99  50
   1   5  -1 15416.8 991.511   9
  -1  -5   1 13430.2 953.617   7
   1   5  -1 14884.7 1023.87   5
   1   5  -1 12915.6 1070.91   2
   1  -5  -1 13766.1 753.179   1
  -1  -5   0 437916. 5888.82   4
  -1   5   0 401890. 5696.74   5
   1   5   0 419644. 5154.83   5
  -1   5   0 406546. 5937.87   9
  -1  -5   0 441072. 5521.29   1
   1  -5   0 431103. 5606.21  51
   1   5   0 412389. 5148.08   8
  -1   5   0 426408. 4060.84   3
   1   5   0 419130. 4968.83   9
   1  -5   0 424933. 6422.40  50
   1  -5   0 426012. 5980.75   7
  -1   5   0 429237. 5031.05   8
   1   5   0 400312. 6163.53   2
  -1  -5   0 424142. 5086.10   7
   1   5   0 423895. 5767.43   6
  -1  -5   0 420064. 5864.69  50
   1  -5   0 456998. 4980.39   4
  -1   5   0 438642. 6015.71   2
  -1   5  -1 134992. 3577.26   9
   1   5   1 128488. 3007.33   6
  -1  -5  -1 124317. 3007.39   1
  -1   5  -1 119781. 3236.22   5
  -1  -5  -1 123866. 3141.44  50
   1  -5   1 126585. 3143.84   4
   1   5   1 117736. 3245.30   8
   1   5   1 118600. 3579.56   2
   1  -5   1 124125. 3666.07  50
  -1  -5  -1 134069. 3282.49   4
   1  -5   1 126110. 3444.78   7
   1   5   1 123293. 2865.99   9
  -1   5  -1 132123. 1683.29   3
   1  -5   1 120674. 2497.40  51
  -1  -5  -1 125112. 2888.68   7
  -1   5  -2 13.8050 280.398   5
   1   5   2 104.613 153.981   6
  -1  -5  -2 82.4128 238.398  50
   1   5   2 22.7329 298.514   8
  -1  -5  -2 246.231 246.729   7
   1   5   2 235.703 243.231   9
   1  -5   2 280.716 275.482   4
  -1  -5  -2 51.6643 210.687   1
  -1   5  -2 178.627 323.120   9
   1   5   2 82.5709 348.689   2
   1  -5   2 337.824 428.879  50
   1   5   3 27218.6 2370.72  49
  -1  -5  -3 23120.6 1586.30   7
  -1  -5  -3 21483.4 1500.07  50
  -1   5  -3 21627.1 1625.63   5
  -1  -5  -3 21776.0 1495.60   1
  -1   5  -3 24081.3 1767.57   9
   1  -5   3 21983.4 1713.16   4
   1   5   3 21980.1 1759.73   2
   1   5   3 22503.7 1874.08   8
  -1   5  -4 1036.40 441.121   9
   1  -5   4 1309.72 571.372   4
  -1   5  -4 1105.24 458.649   5
   1   5   4 1009.10 448.801   2
  -1  -5  -4 1345.13 505.539   7
   1   5   4 1248.48 658.500  49
  -1  -5  -4 946.607 401.112   1
   1   5   4 604.159 498.868   8
  -1  -5  -5 2732.63 675.146   1
  -1   5  -5 2880.88 745.794   5
   1   5   5 2816.42 1086.28  49
  -1   5  -5 2479.26 718.117   9
   1   5   5 2477.33 695.156   2
   1  -5   5 2012.53 767.637   4
   1   5   5 2586.85 840.155   8
  -1   5  -6 306.425 171.070  15
  -1  -5  -6 1519.66 419.011  15
  -1  -5  -6 517.917 243.009  12
  -1   5  -6 190.019 228.807  47
  -1  -5  -6 196.993 185.343  40
  -1   5  -6 633.305 264.765  20
  -1  -5  -6 1094.69 527.240   1
  -1  -5  -6 314.606 181.226  10
  -1  -5  -6 0.87200 216.215  30
  -1  -5  -6 334.734 220.615  19
  -1  -5  -6 521.595 273.916  25
  -1  -5  -6 510.634 282.844  31
  -1   5  -6 328.393 408.555   5
  -1   5  -6 156.753 196.710  26
  -1   5  -6 183.324 238.456  44
   1  -5   6 462.421 510.391   4
   1   5   6 378.682 483.305   8
  -1  -5  -6 351.405 215.334  16
  -1  -5  -6 335.811 254.061  37
  -1  -5  -7 1145.41 323.020  40
  -1   5  -7 992.535 369.653  44
  -1  -5  -7 1369.82 343.724  12
  -1   5  -7 970.784 262.068  15
  -1  -5  -7 1089.02 332.475  16
  -1   5  -7 1514.14 378.781  26
  -1  -5  -7 1441.68 420.913  31
  -1   5  -7 1207.14 307.649  40
  -1   5  -7 1144.61 386.076  47
  -1  -5  -7 1418.74 399.483  25
  -1  -5  -7 1285.95 310.466  10
   1   5   7 1445.62 349.114  35
  -1  -5  -7 1273.34 383.886  37
  -1  -5  -8 8935.50 764.348  24
  -1   5  -8 8965.25 666.302  10
  -1  -5  -8 9076.75 873.624  37
  -1   5  -8 10331.7 860.736  26
  -1  -5  -8 9479.94 828.406  40
  -1  -5  -8 9723.67 759.254  10
  -1  -5  -8 8582.75 840.314  25
  -1  -5  -8 9064.10 818.546  16
  -1  -5  -8 12280.5 829.032  15
  -1   5  -8 9160.64 712.853  15
  -1   5  -8 8989.71 724.960  40
  -1   5  -8 9828.63 869.233  47
   1   5   8 8752.08 766.089  35
  -1  -5  -8 8785.74 748.755  12
   1   5   9 7003.33 577.603  11
  -1  -5  -9 6519.00 632.249  16
   1   5   9 6748.28 597.899  35
  -1  -5  -9 6515.93 653.709  37
  -1   5  -9 6895.17 564.284  15
  -1  -5  -9 6904.72 607.536  24
  -1  -5  -9 6912.09 650.621  40
  -1  -5  -9 7375.18 593.487  10
  -1   5  -9 4146.85 502.347  26
  -1  -5  -9 6702.77 679.898  25
  -1   5  -9 6597.74 496.245  10
  -1   5 -10 6082.76 420.174  15
  -1  -5 -10 7008.55 499.888  16
  -1   5 -10 7849.26 618.958  26
  -1  -5 -10 5431.41 444.751  15
  -1  -5 -10 7681.00 477.993  10
  -1  -5 -10 7147.01 481.622  24
   1   5  10 5879.35 398.112  11
   1   6 -11 7769.45 409.094  40
   1  -6 -11 9520.11 533.563  37
  -1   6  11 11839.5 548.894  21
   1  -6 -11 10312.1 528.304  16
  -1   6  11 10613.0 562.860  27
  -1  -6  11 10162.8 498.444  33
   1   6 -11 10342.9 592.421  26
   1   6 -11 9097.19 416.357  15
   1  -6 -11 10098.7 543.932  24
  -1   6  11 10970.4 571.172  35
  -1   6  11 11234.1 546.500  11
  -1   6  10 1865.60 348.971  11
   1  -6 -10 1680.97 351.396  40
   1  -6 -10 1631.19 371.740  37
   1   6 -10 2758.03 607.412  26
   1  -6 -10 2128.61 381.213  16
   1  -6 -10 1973.35 276.340  10
   1   6 -10 1959.40 301.715  15
   1   6 -10 1748.71 356.356  47
  -1   6  10 2149.51 322.745  18
   1  -6 -10 1857.72 362.309  25
  -1   6  10 1753.33 360.736  35
  -1  -6  10 1981.60 339.154  36
   1   6 -10 1961.69 331.262  40
  -1   6  10 1871.13 311.178  42
   1  -6 -10 2064.12 362.948  24
   1  -6 -10 1899.39 323.025  12
   1  -6  -9 579.939 265.203  12
   1  -6  -9 613.043 312.039  16
   1  -6  -9 612.998 337.144  37
   1  -6  -9 595.914 310.156  40
   1   6  -9 732.062 277.405  15
  -1   6   9 369.565 224.813  42
   1  -6  -9 602.378 316.398  25
   1   6  -9-725.515 574.990  26
   1   6  -9 558.042 290.107  23
   1  -6  -9 482.775 363.355  31
   1   6  -9 684.807 372.356  44
   1   6  -9 496.295 236.041  40
  -1   6   9 775.553 332.075  35
  -1  -6   9 796.947 270.206  32
   1   6  -9 434.452 272.880  47
   1   6  -9 585.837 212.773  10
   1  -6  -9 573.430 207.490  10
  -1   6   9 814.689 278.571  18
   1  -6  -8 5332.82 715.967  31
   1  -6  -8 4693.29 617.642  25
   1   6  -8 5001.35 597.474  23
   1  -6  -8 4822.64 585.316  30
   1  -6  -8 4538.06 510.026  10
  -1   6   8 5138.98 608.159  42
   1   6  -8 4747.30 654.265  47
   1  -6  -8 5062.05 641.803  40
  -1   6   8 4750.71 649.192  35
   1  -6  -8 4649.90 663.674  37
  -1   6   8 4650.82 572.535  18
   1   6  -8 5187.83 636.026  26
   1  -6  -8 4912.66 640.705  16
   1   6  -8 5178.16 573.446  15
   1   6  -8 5215.79 703.617  44
   1   6  -8 4367.86 641.458  20
   1  -6  -8 4817.79 616.827  45
   1  -6  -8 5283.10 621.424  12
  -1   6   7 16039.8 1026.96  42
  -1   6   7 15901.4 1081.25  35
  -1   6   7 12279.6 1972.79   8
   1  -6  -7 14248.2 987.052  30
   1  -6  -7 13995.7 911.783  19
   1   6  -7 14245.9 907.461  15
  -1   6   7 14457.6 967.442  18
   1  -6  -7 15674.5 1031.28  40
   1  -6  -7 14231.6 996.661  25
   1  -6  -7 12799.2 987.474  45
   1  -6  -7 14668.5 1026.35  16
   1   6  -7 14922.4 993.142  23
   1  -6  -7 15734.2 1093.55  31
   1  -6  -7 13575.7 1078.10  37
   1   6  -7 14482.6 1113.19  44
   1   6  -7 14933.5 979.678  26
   1   6  -7 13347.0 914.267  13
   1   6  -7 12719.9 987.701  20
  -1  -6   7 13199.9 1950.69   4
   1   6  -7 11242.8 1654.72   5
   1  -6  -7 13993.7 966.552  12
   1   6  -7 13882.4 1019.11  28
   1   6  -7 15045.4 1100.59  47
   1  -6  -6 8610.09 1424.79   7
   1   6  -6 5137.67 1108.52   5
  -1  -6   6 5976.72 1216.99   4
  -1   6   6 5039.71 1110.44   9
  -1   6   6 3934.24 1461.91  49
  -1   6   6 4542.99 1171.62   8
  -1   6   5 2738.02 845.947   8
   1   6  -5 1996.59 609.635   5
   1  -6  -5 2952.08 782.441   7
   1  -6  -5 2654.50 824.072  51
  -1   6   5 2450.91 691.029   9
   1   6  -5 2870.45 724.662   9
   1  -6  -5 2434.77 685.570  50
  -1  -6   5 1994.51 753.765   4
  -1   6   5 1660.29 902.051  49
   1  -6  -4 1134.63 477.449  50
   1  -6  -4 1762.70 420.194   1
   1   6  -4 1452.55 470.309   5
  -1  -6   4 1406.60 610.857   4
  -1   6   4 1999.56 675.877   8
  -1  -6   4 1030.29 733.069  49
  -1   6   4 1449.98 613.146   9
   1   6  -4 1407.57 537.721   9
   1  -6  -4 1182.60 552.743  51
  -1   6   4 1059.82 718.569  49
   1  -6  -4 1556.02 552.889   7
  -1   6   3 14404.2 1512.11   2
   1  -6  -3 15650.4 1423.28  50
   1   6  -3 14826.4 1391.40   6
  -1  -6   3 15371.0 1923.36  49
  -1  -6   3 13286.9 1409.34   4
   1  -6  -3 14021.5 1376.55   7
   1   6  -3 14762.5 1091.64   2
  -1  -6   3 15120.4 1560.57  50
  -1   6   3 13651.2 1556.82  49
  -1   6   3 12644.8 1412.10   8
   1   6  -3 14052.7 1242.08   9
   1  -6  -3 15112.1 1588.46  51
   1   6  -3 13116.3 1267.34   5
   1  -6  -3 14220.1 961.237   1
  -1   6   3 13300.2 1364.42   9
  -1  -6   2 72267.8 2635.11   7
   1   6  -2 70043.1 2866.09   6
  -1   6   2 72158.5 2891.42  49
  -1   6   2 71046.4 3078.45   2
   1   6  -2 75701.2 2589.36   9
  -1   6   2 67829.1 2856.44   9
  -1   6   2 69648.8 2869.46   8
   1  -6  -2 70783.0 1948.27   1
   1  -6  -2 71225.9 2875.27   7
   1  -6  -2 71227.5 3107.90  51
   1   6  -2 66044.2 2507.75   2
  -1  -6   2 67649.3 2997.52  50
   1   6  -2 69179.0 2624.51   5
   1  -6  -2 73218.9 2905.02  50
   1   6  -1 1183.03 254.917   8
  -1  -6   1 1656.90 543.754   4
   1   6  -1 1454.17 430.445   5
   1   6  -1 1575.11 419.731   9
  -1  -6   1 1212.69 377.675   7
   1  -6  -1 1220.03 476.733  50
   1   6  -1 1060.00 425.627   6
  -1  -6   1 1238.17 464.855  50
  -1   6   1 1227.21 481.322   2
   1  -6  -1 1389.86 499.219  51
   1   6  -1 2083.77 555.096   2
  -1   6   1 1069.33 243.758  49
   1  -6  -1 1141.46 457.028   7
  -1   6   1 1301.21 474.990   9
   1  -6  -1 1299.22 291.052   4
   1  -6  -1 1430.93 306.419   1
  -1   6   1 1365.77 386.952   8
  -1   6   0 34525.5 1932.59   9
  -1  -6   0 34409.3 1708.65   1
   1  -6   0 34206.8 2049.36  50
   1  -6   0 37889.0 1579.89   4
  -1  -6   0 33483.6 1644.16   7
   1   6   0 33351.5 1602.95   9
  -1   6   0 33794.7 1843.44   5
  -1  -6   0 36040.9 1872.90   4
   1   6   0 33227.7 1590.36   8
  -1   6   0 35395.8 1571.00   8
  -1   6   0 35140.1 1913.07   2
  -1  -6   0 33799.8 1905.77  50
  -1   6   0 36589.0 1250.68   3
   1   6   0 34206.5 1656.77   5
   1  -6   0 36227.9 1801.12  51
   1   6   0 33343.6 1812.64   6
   1   6   0 32210.7 1950.94   2
   1  -6   0 35432.6 1929.66   7
   1   6   1 65220.8 2925.36   2
   1   6   1 62514.6 2271.06   9
   1  -6   1 65446.0 2933.03  50
   1  -6   1 70167.9 2806.29   7
  -1  -6  -1 68536.1 2577.05   4
  -1   6  -1 66085.5 2652.59   5
   1   6   1 63456.2 2363.57   6
  -1  -6  -1 68796.6 2649.46  50
   1   6   1 67231.0 2655.18   8
   1  -6   1 61625.8 2372.24   4
   1  -6   1 68178.9 2089.03  51
  -1  -6  -1 64775.4 2340.14   7
  -1  -6  -1 66304.1 2401.41   1
  -1   6  -1 70070.9 2801.99   9
   1   6   2 58227.5 2925.70   2
  -1   6  -2 53175.7 2530.09   5
   1   6   2 51758.8 2242.44   9
  -1  -6  -2 56824.5 2377.05   7
  -1  -6  -2 53847.7 2399.57  50
   1  -6   2 55239.7 2535.09   4
  -1   6  -2 58087.9 2699.65   9
   1  -6   2 52294.3 2817.32  50
   1  -6   2 56122.4 2687.47   7
   1   6   2 56727.2 2090.64   6
   1   6   2 56977.7 2777.32   8
  -1  -6  -2 54847.3 2281.77   1
   1   6   3 19289.8 1843.96   8
   1   6   3 17426.9 1733.58   2
  -1   6  -3 19266.1 1701.44   9
  -1  -6  -3 17898.0 1421.48   1
   1   6   3 22372.3 2280.90  49
  -1  -6  -3 18692.3 1518.07  50
   1  -6   3 18094.1 1832.79  50
  -1   6  -3 17237.6 1555.49   5
  -1  -6  -3 20026.6 1564.16   7
   1   6   3 14681.8 1353.12   9
   1  -6   3 16845.9 1591.84   4
  -1   6  -4 37562.5 2483.03   5
   1   6   4 34644.6 2305.63   9
   1   6   4 39023.8 3392.18  49
  -1   6  -4 44185.5 2769.18   9
   1  -6   4 31671.6 2590.73  50
  -1  -6  -4 39487.1 2336.48   1
   1  -6   4 36500.4 2598.13   4
  -1  -6  -4 38711.3 2363.07  50
   1   6   4 39198.0 2713.53   2
   1   6   4 37071.4 2788.43   8
  -1  -6  -4 42854.4 2528.16   7
  -1   6  -5 3112.79 881.639   5
   1  -6   5 2462.84 877.493  50
   1   6   5 2764.66 1146.86  49
  -1  -6  -5 2503.89 635.671   1
   1   6   5 2266.05 938.084   8
  -1   6  -5 2753.00 789.686   9
   1   6   5 2207.43 703.645   2
   1  -6   5 2114.99 731.633   4
   1   6   6 2193.95 892.358   8
  -1  -6  -6 1676.40 394.490  25
  -1  -6  -6 1595.94 618.297   1
  -1  -6  -6 1941.04 382.177  12
   1   6   6 991.315 892.979  49
  -1  -6  -6 1868.18 368.086  30
   1  -6   6 2311.76 763.894   4
   1   6   6 1815.98 377.378  35
  -1   6  -6 1720.63 367.727  26
  -1  -6  -6 1975.46 348.491  10
  -1  -6  -6 2152.05 424.749  19
  -1   6  -6 2163.53 369.946  13
  -1   6  -6 1555.29 306.233  15
  -1  -6  -6 2000.96 408.438  15
  -1   6  -6 1559.37 632.967   5
  -1  -6  -6 2020.87 468.953  37
  -1  -6  -6 2105.93 406.587  40
   1  -6   6 2457.09 818.265  50
  -1  -6  -6 1580.53 373.702  45
  -1  -6  -6 1990.90 427.970  16
  -1   6  -6 1802.17 409.278  28
  -1   6  -6 1376.54 347.689  20
  -1  -6  -6 1682.28 423.498  31
  -1   6  -6 1998.32 453.880  44
  -1   6  -7 1539.46 437.861  44
  -1  -6  -7 1537.87 402.136  16
  -1  -6  -7 1844.45 434.898  25
  -1  -6  -7 1648.38 324.431  10
  -1   6  -7 1753.25 444.184  47
  -1  -6  -7 1646.57 413.919  37
  -1  -6  -7 1861.68 397.394  45
  -1  -6  -7 1803.69 366.624  19
  -1   6  -7 2168.29 381.117  15
  -1  -6  -7 1704.22 365.007  30
  -1  -6  -7 1567.60 368.845  12
  -1  -6  -7 3224.32 478.052  15
   1   6   7 1491.09 368.033  35
  -1  -6  -7 1544.79 385.581  40
  -1   6  -7 1682.81 368.544  26
  -1   6  -8 8610.23 776.569  47
  -1  -6  -8 8188.37 667.535  10
  -1   6  -8 7438.12 655.799  15
  -1  -6  -8 9551.56 665.221  15
  -1  -6  -8 7750.81 773.741  16
  -1  -6  -8 8137.09 718.677  24
  -1  -6  -8 7627.29 700.227  12
  -1  -6  -8 8156.96 780.460  25
   1   6   8 8291.91 728.949  35
  -1   6  -8 8702.28 784.995  26
  -1  -6  -8 8071.26 828.171  37
  -1  -6  -8 7746.85 753.796  40
   1   6   8 8237.02 688.061  11
  -1  -6  -9 2124.36 390.887  16
   1   6   9 1832.56 328.697  35
  -1  -6  -9 1585.57 322.218  24
  -1  -6  -9 1349.68 336.814  40
  -1  -6  -9 1331.66 326.297  37
  -1  -6  -9 1911.03 304.820  10
  -1  -6  -9 2011.47 446.989  15
  -1   6  -9 1739.82 308.641  15
   1   6   9 1724.55 307.294  11
  -1  -6 -10-128.806 162.990  16
  -1  -6 -10 64.1242 132.290  24
   1   6  10 148.037 181.813  27
  -1   6 -10 1147.57 371.251  26
   1   6  10 1327.06 246.226  21
   1   6  10-55.3120 102.694  11
  -1  -6 -10-39.8029 95.6576  10
   1  -7 -11 3625.50 299.123  24
   1   7 -11 3797.44 344.412  26
  -1   7  11 3295.06 277.384  11
  -1   7  11 3463.30 300.926  27
  -1   7  11 3221.47 273.487  21
   1   7 -10 11586.4 718.439  47
   1   7 -10 11841.7 665.749  40
   1  -7 -10 12093.9 813.339  37
   1  -7 -10 12133.9 764.636  16
  -1  -7  10 11230.4 699.725  36
  -1   7  10 12021.9 653.484  18
   1  -7 -10 12243.3 720.227  12
  -1   7  10 11701.3 738.593  27
  -1   7  10 13407.7 746.455  11
   1  -7 -10 12295.3 727.294  24
   1   7 -10 13894.6 852.408  26
  -1   7  10 11833.3 749.965  35
   1  -7 -10 11260.8 704.353  25
   1   7 -10 11946.3 624.259  15
   1   7  -9 5315.42 564.333  40
   1  -7  -9 5124.69 671.032  37
  -1  -7   9 4868.39 512.599  32
  -1   7   9 5909.23 654.380  35
   1  -7  -9 5263.23 631.677  16
  -1   7   9 5012.54 562.252  11
   1   7  -9 4116.34 541.712  26
   1  -7  -9 4608.39 522.398  45
  -1   7   9 5334.13 559.869  18
  -1   7   9 5769.89 576.048  42
   1  -7  -9 4856.98 561.520  25
   1   7  -9 5286.73 522.802  15
   1  -7  -9 4332.32 539.210  12
   1   7  -9 4785.90 583.173  47
   1  -7  -9 5576.23 632.733  40
   1   7  -9 4430.93 513.031  23
   1   7  -9 5646.12 669.445  44
   1  -7  -8 21832.4 1377.19  37
   1   7  -8 21250.0 1158.58  23
   1  -7  -8 21653.4 1196.91  30
   1  -7  -8 21925.8 1231.57  12
   1  -7  -8 22280.8 1287.72  16
   1   7  -8 19711.0 1213.97  47
   1   7  -8 22646.3 1124.69  15
   1  -7  -8 21959.8 1248.11  40
   1   7  -8 23438.1 1231.39  26
  -1   7   8 24678.6 1361.32  35
   1  -7  -8 20866.7 1205.43  25
   1  -7  -8 21121.9 1250.21  45
   1   7  -8 20433.5 1243.59  20
   1  -7  -8 22146.6 1135.30  19
   1  -7  -8 21607.0 1291.63  31
  -1   7   8 22965.6 1207.70  18
  -1   7   8 23413.0 1225.67  42
   1   7  -8 23556.6 1407.64  44
   1   7  -7 151.712 210.900  15
  -1   7   7 159.830 199.124  18
   1  -7  -7 136.090 178.551  12
   1  -7  -7 237.137 221.987  30
   1  -7  -7 120.738 205.292  31
   1  -7  -7 216.929 191.660  25
   1   7  -7-69.1860 202.232  23
   1  -7  -7 66.5925 175.740  19
   1  -7  -7 344.862 269.198  16
   1   7  -7 59.5977 280.693  28
  -1   7   7 295.141 205.805  42
   1   7  -7-61.7961 225.247  47
   1   7  -7 210.890 220.430  26
   1   7  -7 169.161 272.520  44
   1   7  -7-141.570 259.731  20
   1  -7  -7 255.923 273.428  40
   1   7  -7 127.950 172.005  13
   1  -7  -7-134.052 305.067  37
   1  -7  -7-18.3880 208.428  45
  -1   7   7 88.2293 260.501  35
  -1   7   6 4767.58 599.193  35
   1  -7  -6 4349.91 529.819  12
   1  -7  -6 6065.72 690.630  45
   1   7  -6 4222.90 577.545  28
   1   7  -6 5237.14 662.482  44
  -1   7   6 4014.11 507.986  42
   1   7  -6 4458.79 613.217  27
   1  -7  -6 3922.56 1008.83   7
   1   7  -6 4214.39 994.027   5
   1  -7  -6 5815.96 612.966  40
   1   7  -6 4917.35 548.800  26
   1   7  -6 4927.32 611.717  20
   1  -7  -6 4873.30 573.517  31
  -1  -7   6 3972.85 1158.79  50
  -1   7   6 3893.96 1014.72   9
  -1  -7   6 4196.48 1081.34   4
  -1   7   6 2687.14 1261.08  49
   1  -7  -6 5259.95 670.690  37
   1   7  -6 4625.74 534.646  13
  -1   7   6 4639.86 1267.02   8
  -1   7   6 4959.39 570.271  18
   1  -7  -6 5120.77 607.932  30
   1  -7  -6 5117.64 575.604  19
   1  -7  -6 5162.76 614.898  16
  -1   7   5 3943.12 1222.40  49
  -1  -7   5 3340.39 942.690   4
   1   7  -5 4655.70 955.587   9
   1   7  -5 3764.40 862.583   5
  -1  -7   5 2975.14 932.097  50
   1  -7  -5 3418.10 872.018  50
  -1   7   5 3809.77 1018.55   8
   1  -7  -5 5167.45 1133.57  51
   1  -7  -5 4474.89 1031.50   7
  -1   7   5 3836.69 956.408   9
   1   7  -4 906.616 478.171   5
   1  -7  -4 1125.72 480.050   7
   1  -7  -4 564.697 555.137  51
  -1   7   4 1259.90 545.474   9
  -1  -7   4 348.098 382.975   4
  -1   7   4 1119.73 613.443   8
   1   7  -4 601.943 446.713   9
  -1   7   4 1583.38 777.095  49
  -1  -7   4 817.120 534.643  50
   1  -7  -4 695.329 493.664  50
  -1  -7   3 30477.8 2261.24   4
  -1  -7   3 39983.9 2330.23   7
   1  -7  -3 37611.0 2375.79  50
  -1   7   3 37109.7 2498.34   8
   1   7  -3 40151.6 2484.98   6
   1   7  -3 41934.0 2277.65   9
  -1   7   3 39850.6 2678.53   2
  -1   7   3 37008.5 2640.56  49
   1  -7  -3 40698.7 2494.82   7
   1   7  -3 38221.1 2326.89   5
   1  -7  -3 37965.8 2674.97  51
  -1   7   3 38065.5 2436.17   9
  -1  -7   3 35028.5 2532.94  50
  -1  -7   2 248.336 455.723   4
  -1  -7   2 25.5105 293.497   7
  -1   7   2 186.256 327.936   8
   1   7  -2-641.910 341.967   9
  -1  -7   2 98.1907 383.380  50
   1  -7  -2-167.714 311.223  51
   1   7  -2-28.9888 210.322   2
   1  -7  -2-362.720 190.516   1
   1   7  -2 131.270 269.672   5
  -1   7   2 59.3222 318.234   9
   1  -7  -2 389.301 420.992  50
   1  -7  -2 65.4602 464.136   7
  -1   7   2-116.221 352.450   2
   1   7  -2 240.292 394.969   6
  -1   7   1 2538.38 434.044   3
   1  -7  -1 2443.49 420.210   1
  -1  -7   1 3375.17 770.000  50
   1   7  -1 2001.53 490.476   9
   1  -7  -1 2903.47 662.691  51
   1   7  -1 1771.67 582.818   2
   1   7  -1 2418.57 618.052   6
   1  -7  -1 4133.05 835.137  50
   1   7  -1 1634.32 484.849   5
  -1   7   1 2637.25 654.312   9
  -1   7   1 2920.83 702.265   2
   1  -7  -1 2168.15 379.510   4
  -1   7   1 2825.39 620.671   8
  -1  -7   1 1991.72 569.852   4
   1  -7  -1 1351.12 580.888   7
  -1  -7   1 2847.83 586.227   7
   1   7   0 79330.0 2655.12   8
  -1  -7   0 76729.3 3147.61  50
  -1   7   0 85810.1 3289.12   2
  -1   7   0 79419.4 3156.29   9
  -1  -7   0 79189.4 2814.13   7
   1  -7   0 78418.8 2883.58  51
  -1   7   0 86022.0 2568.60   8
   1  -7   0 81196.1 3201.03   7
   1  -7   0 91482.3 2649.62   4
   1   7   0 77208.4 3319.18   2
   1   7   0 81475.1 2731.36   9
  -1   7   0 81000.4 3141.32   5
  -1  -7   0 85426.2 3093.99   4
   1   7   0 80952.9 3078.56   6
  -1  -7   0 85446.5 2917.96   1
   1  -7   0 77679.3 3367.52  50
   1   7   1 4107.83 698.857   6
   1   7   1 3697.69 627.178   9
  -1   7  -1 3845.43 771.646   5
   1  -7   1 4135.12 799.000   7
  -1   7  -1 4415.76 776.747   9
   1  -7   1 3664.70 803.688  50
   1   7   1 4952.07 958.008   2
  -1  -7  -1 3714.44 652.793   1
   1   7   1 4397.42 763.466   8
  -1  -7  -1 3191.32 655.155  50
  -1  -7  -1 3320.73 582.563   7
   1  -7   1 4693.45 730.542   4
   1   7   2 14337.7 1612.30   2
   1   7   2 12738.2 1204.25   9
  -1   7  -2 14653.7 1464.46   5
  -1  -7  -2 14589.9 1389.61  50
  -1  -7  -2 13880.9 1253.29   1
  -1  -7  -2 14322.0 1297.69   7
   1  -7   2 12716.7 1528.89  50
   1  -7   2 14296.1 1483.31   7
   1   7   2 14552.4 1506.01   8
   1  -7   2 12842.6 1317.97   4
  -1   7  -2 15269.7 1500.72   9
  -1  -7  -3-3.80817 213.140   7
   1   7   3 73.3785 303.817   2
   1   7   3-624.601 559.262  49
  -1  -7  -3 158.981 234.417   1
   1  -7   3 72.3677 396.122   7
   1   7   3 704.298 386.214   9
   1   7   3 305.331 442.174   8
  -1   7  -3 344.954 341.832   9
   1  -7   3-140.068 422.236  50
  -1   7  -3 269.878 315.152   5
   1  -7   3 430.195 394.522   4
  -1  -7  -3 565.877 434.782  50
  -1   7  -4 1674.37 601.238   9
  -1  -7  -4 1100.83 462.056   7
   1  -7   4 2109.04 799.141  50
  -1  -7  -4 1054.89 441.585   1
   1   7   4 1919.76 704.058   2
   1   7   4 2038.21 902.091  49
   1   7   4 2439.22 812.540   8
   1  -7   4 922.690 456.684   4
  -1   7  -4 1466.66 640.741   5
  -1  -7  -4 1108.35 470.483  50
  -1  -7  -5 2146.09 414.955  30
   1   7   5 3273.11 1250.65  49
  -1   7  -5 1849.43 332.557  15
  -1   7  -5 1410.77 658.486   9
  -1   7  -5 2294.66 404.744  26
   1   7   5 2278.34 417.570  21
  -1   7  -5 1836.17 344.496  13
   1   7   5 2108.09 363.419  11
  -1  -7  -5 2034.64 414.512  16
  -1   7  -5 1891.61 405.830  28
   1   7   5 1493.32 650.046   2
   1   7   5 2084.19 373.953  35
  -1  -7  -5 1687.14 355.663  12
  -1  -7  -5 1708.15 363.937  19
   1   7   5 2416.72 864.502   8
  -1   7  -5 1506.61 382.707  27
   1  -7   5 2509.25 811.240   4
  -1  -7  -5 2409.62 411.896  40
  -1  -7  -5 1919.41 324.746  15
  -1   7  -5 2246.11 435.826  44
  -1  -7  -5 2482.55 450.051  37
  -1  -7  -5 2666.00 458.607  45
  -1  -7  -5 1467.45 537.684   1
  -1   7  -5 1265.59 682.345   5
   1  -7   5 1193.78 650.680  50
  -1   7  -6 16655.0 968.763  13
  -1   7  -6 12827.9 949.582  20
  -1   7  -6 15124.7 1011.15  26
  -1  -7  -6 15601.7 1031.07  19
  -1  -7  -6 15724.5 1162.97  37
  -1   7  -6 13582.6 886.180  15
   1   7   6 16640.5 1012.05  21
  -1  -7  -6 14840.8 1039.23  30
   1   7   6 16564.5 997.634  11
   1   7   6 15613.8 1022.69  35
  -1  -7  -6 14865.4 1006.49  12
  -1  -7  -6 14210.9 841.363  15
  -1   7  -6 14857.0 1086.70  44
  -1  -7  -6 14513.1 995.424  25
  -1   7  -6 14752.2 1059.42  28
  -1  -7  -6 14661.4 1040.05  16
  -1  -7  -6 14857.4 1059.08  45
  -1  -7  -6 14864.9 985.562  24
  -1  -7  -6 15565.1 1055.80  40
  -1  -7  -7 131.029 280.666  37
  -1   7  -7 141.694 246.347  44
  -1   7  -7-52.7525 244.518  26
  -1  -7  -7 14.0204 164.781  15
  -1  -7  -7 133.080 233.144  16
  -1  -7  -7-8.67930 208.479  24
  -1  -7  -7-105.975 193.962  19
  -1   7  -7 195.807 201.355  13
  -1  -7  -7 27.5659 229.653  40
  -1  -7  -7 309.499 152.576  10
   1   7   7 295.200 229.447  35
  -1   7  -7 92.8952 198.202  15
  -1  -7  -7 349.177 277.512  45
  -1  -7  -7-6.80081 217.506  25
  -1  -7  -7 301.682 254.614  12
  -1  -7  -7-39.9264 194.834  30
   1   7   7 44.3570 200.410  11
  -1  -7  -8 2115.00 432.669  40
  -1  -7  -8 2426.98 500.013  37
  -1  -7  -8 1847.47 397.500  12
  -1  -7  -8 2122.58 321.387  10
  -1   7  -8 2752.01 470.142  26
   1   7   8 1608.50 348.270  35
   1   7   8 2450.85 385.858  11
  -1  -7  -8 2342.13 340.628  15
  -1   7  -8 2539.64 380.455  15
  -1  -7  -8 2375.03 474.920  16
  -1  -7  -8 2053.53 412.481  24
  -1  -7  -8 1786.35 329.886  30
  -1  -7  -8 2410.27 374.375  19
  -1  -7  -8 2409.32 430.688  25
  -1  -7  -9 4082.20 516.018  37
   1   7   9 4031.88 412.828  35
  -1   7  -9 1393.15 554.512  26
  -1  -7  -9 1313.92 406.926  15
  -1  -7  -9 4158.19 455.306  24
  -1   7  -9 4683.44 427.941  15
   1   7   9 5312.41 549.083  27
  -1  -7  -9 4746.60 387.651  10
   1   7   9 4198.49 414.637  11
  -1  -7  -9 4300.64 496.849  16
  -1  -7 -10 87.8769 136.891  24
  -1  -7 -10 35.3388 151.777  16
   1   7  10 76.0609 159.007  27
   1  -8 -10 1699.40 334.476  37
  -1  -8  10 1732.56 286.235  36
  -1   8  10 1777.12 286.178  21
   1  -8 -10 1567.28 299.207  16
   1  -8 -10 1946.67 293.235  24
  -1   8  10 1325.15 222.910  18
   1   8 -10 1841.98 252.103  15
   1   8 -10 2301.08 440.412  26
  -1   8  10 1624.16 290.674  27
   1   8 -10 1333.13 218.573  40
  -1   8  10 1418.37 276.994  35
  -1   8  10 1695.93 280.945  11
   1  -8 -10 1861.92 306.329  12
   1   8  -9 645.335 353.832  44
   1  -8  -9 147.970 171.009  45
   1  -8  -9 141.382 289.397  37
   1  -8  -9 303.259 189.161  30
  -1   8   9 457.061 270.853  35
  -1   8   9 557.457 299.987  27
  -1   8   9 214.546 177.301  18
  -1   8   9 93.2858 242.496  11
  -1  -8   9 328.861 184.650  32
   1  -8  -9 411.716 278.818  16
   1   8  -9 698.698 255.208  47
   1  -8  -9 318.721 226.165  24
   1  -8  -9 248.427 253.824  12
   1  -8  -9 119.267 171.401  25
   1   8  -9 152.156 173.767  40
   1   8  -9 319.644 224.291  15
  -1   8   8 322.708 219.391  18
   1   8  -8 210.417 279.361  47
   1   8  -8 188.194 264.126  20
   1  -8  -8 154.056 238.501  31
   1  -8  -8 127.264 237.085  45
   1   8  -8 238.616 272.896  26
   1  -8  -8 233.962 209.999  30
   1  -8  -8 111.497 314.139  37
  -1   8   8 113.714 309.166  35
   1  -8  -8 177.018 277.427  16
   1   8  -8 24.0877 212.053  15
   1  -8  -8 340.846 242.279  19
  -1   8   8 38.9456 220.466  11
   1   8  -8-139.796 227.246  13
   1  -8  -8 129.778 225.342  40
  -1   8   8 141.837 189.975  42
   1  -8  -8 359.992 223.261  25
   1  -8  -8-34.4869 232.321  12
   1   8  -8 3.23869 285.377  44
   1   8  -7 2033.13 410.736  13
   1  -8  -7 2124.28 416.093  12
   1  -8  -7 2070.81 413.183  31
  -1   8   7 2335.10 438.547  18
   1  -8  -7 2107.27 457.957  45
  -1   8   7 2144.28 411.433  11
   1   8  -7 1789.52 371.165  26
   1  -8  -7 2146.38 435.526  30
   1  -8  -7 1896.44 379.411  19
   1   8  -7 1920.30 418.824  20
   1  -8  -7 1734.07 432.462  16
  -1   8   7 1902.89 392.109  42
   1   8  -7 2275.58 474.918  28
   1  -8  -7 2042.91 498.599  37
   1  -8  -7 2410.67 468.863  40
   1   8  -7 1817.72 365.600  15
  -1   8   7 2298.81 497.742  35
   1   8  -7 1855.83 426.968  47
   1   8  -7 2211.08 506.172  44
   1   8  -6 5298.06 639.184  20
   1   8  -6 6116.03 697.544  28
   1   8  -6 6138.48 624.849  26
  -1   8   6 5797.65 669.485  35
   1   8  -6 6581.01 769.194  44
  -1   8   6 5407.61 587.090  11
   1  -8  -6 5563.51 647.540  30
  -1   8   6 9380.06 819.191  21
   1  -8  -6 5825.74 650.978  16
  -1   8   6 5494.77 1344.30   8
   1  -8  -6 4298.71 1122.04   7
  -1   8   6 6008.59 639.140  18
   1   8  -6 6132.91 619.651  13
   1  -8  -6 6191.67 668.638  31
  -1   8   6 6082.98 1289.37   9
   1  -8  -6 6083.88 658.243  40
   1  -8  -6 6441.23 733.697  45
   1   8  -6 5850.51 1194.65   5
   1  -8  -6 5335.41 619.966  19
   1   8  -6 5174.11 677.633  27
  -1  -8   6 5969.76 1337.07   4
   1  -8  -6 5202.70 605.804  12
   1  -8  -6 6287.64 746.473  37
  -1  -8   6 3184.29 1066.04  50
  -1   8   6 5940.44 621.665  42
   1  -8  -5 31895.2 2697.92   7
   1  -8  -5 24729.4 2314.39  50
  -1   8   5 26342.5 1173.60  21
   1   8  -5 26890.7 1326.09  28
  -1   8   5 29375.4 1312.24  18
   1   8  -5 29021.7 2374.04   9
   1   8  -5 29806.1 1269.01  13
  -1   8   5 30633.1 1405.61  35
   1  -8  -5 29181.6 1396.63  30
   1  -8  -5 28288.5 1276.54  12
  -1  -8   5 23835.4 2551.86  50
  -1   8   5 28826.5 2579.81   9
  -1  -8   5 28751.2 2474.72   7
   1  -8  -5 28620.3 1316.60  19
  -1   8   5 29268.3 1256.79  11
   1   8  -5 29555.9 2506.41   5
   1   8  -5 27431.3 1410.48  27
  -1  -8   5 22852.3 2385.90   4
   1   8  -5 24344.5 1267.22  11
  -1   8   5 29258.7 2814.70   8
   1  -8  -5 27877.3 1418.73  45
  -1  -8   4 522.586 493.316   4
   1   8  -4 833.347 556.719   5
   1  -8  -4 1053.89 590.750  51
   1   8  -4 1560.42 536.761   9
  -1  -8   4 265.037 427.560   7
  -1  -8   4 1147.19 630.290  50
   1  -8  -4-292.373 423.588   7
  -1   8   4 284.747 352.872   9
   1  -8  -4 741.177 428.840  50
  -1   8   4 266.021 437.701   8
   1   8  -3 37137.4 2282.93   9
   1  -8  -3 37529.6 2846.28  51
  -1   8   3 36322.0 2767.28   2
  -1  -8   3 34837.0 2541.84   4
  -1   8   3 38593.9 2610.08   9
   1  -8  -3 37673.9 2566.65  50
   1   8  -3 36172.7 2417.54   5
   1  -8  -3 37550.4 2566.19   7
  -1   8   3 38023.6 2683.50   8
  -1  -8   3 35297.2 2337.77   7
  -1  -8   3 35428.6 2701.33  50
   1  -8  -2 65554.9 3289.52  50
  -1   8   2 63750.3 3171.62   9
   1  -8  -2 63684.9 3382.78  51
   1   8  -2 70772.4 3145.38   2
  -1   8   2 69528.1 3255.69   8
   1   8  -2 67371.5 3114.28   5
  -1   8   2 71896.4 3686.45   2
   1  -8  -2 67104.5 3305.50   7
   1   8  -2 74062.8 3005.49   9
  -1  -8   2 60330.8 3326.83  50
  -1  -8   2 77859.3 3529.09   4
  -1  -8   2 72918.9 3140.34   7
   1  -8  -1 59745.7 3068.92   7
  -1  -8   1 59828.2 2889.88   4
  -1  -8   1 55248.1 3009.45  50
   1   8  -1 58144.6 3002.91   2
  -1  -8   1 60357.4 2731.27   1
  -1   8   1 58115.3 2939.25   9
  -1  -8   1 61203.3 2753.05   7
  -1   8   1 56577.2 3111.02   2
   1   8  -1 63281.3 2666.56   9
   1   8  -1 56690.3 2748.87   5
  -1   8   1 57132.6 2631.80   8
   1   8  -1 61124.0 3054.67   6
   1  -8  -1 52692.7 2969.22  50
   1  -8  -1 54115.9 2859.86  51
  -1  -8   0 15330.5 1417.03   4
  -1  -8   0 12213.6 1381.49  50
  -1   8   0 14413.2 1465.09   9
   1   8   0 14075.2 1443.13   6
   1  -8   0 13788.5 1093.01   1
  -1   8   0 13700.8 1458.11   2
   1   8   0 13766.5 1232.78   9
   1  -8   0 13127.8 1279.27  51
  -1  -8   0 15594.2 1368.51   1
   1   8   0 12526.0 1485.47   2
   1  -8   0 12566.1 1501.34  50
  -1  -8   0 17192.2 1530.53   7
   1  -8   0 14547.1 1515.70   7
  -1  -8  -1 12194.4 1354.36  50
   1   8   1 12297.5 1539.83   2
   1   8   1 12966.5 1354.41   8
  -1   8  -1 14018.9 1462.47   9
   1  -8   1 14881.9 1556.79   7
   1  -8   1 14380.3 1293.72   4
  -1   8  -1 13758.3 1485.29   5
  -1  -8  -1 10461.0 1093.46   7
  -1  -8  -1 11929.7 1202.02   1
   1   8   1 13647.8 1256.69   9
   1  -8   1 10918.0 1451.43  50
   1   8   2 3682.95 838.504   8
  -1  -8  -2 4181.45 745.499   1
   1  -8   2 5366.29 1104.56  50
   1   8   2 3078.39 850.531   2
   1   8   2 4446.92 762.688   9
  -1  -8  -2 4851.10 883.144  50
   1  -8   2 2498.43 626.933   4
  -1   8  -2 3181.95 801.018   5
  -1  -8  -2 5149.94 877.986   7
  -1   8  -2 4032.27 859.221   9
   1  -8   2 4236.12 899.408   7
   1   8   3 2141.74 849.595  49
   1  -8   3 1924.45 691.925   7
  -1  -8  -3 1513.99 500.028  50
   1  -8   3 1408.30 754.623  50
  -1  -8  -3 1764.51 564.478   1
  -1   8  -3 2069.14 695.430   5
   1   8   3 1644.44 730.971   2
  -1   8  -3 3079.89 800.075   9
   1   8   3 1797.61 760.569   8
   1  -8   3 1994.94 509.604   4
  -1  -8  -4 10854.2 1346.90   1
   1  -8   4 11530.2 1661.57   7
  -1   8  -4 12301.3 1644.28   5
   1  -8   4 10398.9 1664.73  50
   1  -8   4 11202.5 1537.79   4
  -1  -8  -4 10806.3 1409.62  50
  -1   8  -4 13153.0 1676.00   9
   1   8   4 11064.1 1973.43  49
   1   8   4 10637.7 1701.19   8
   1   8   4 11751.8 1745.85   2
  -1   8  -5 2353.39 469.024  44
  -1   8  -5 1826.98 382.236  20
  -1  -8  -5 2177.91 419.058  40
  -1   8  -5 2311.58 841.727   9
   1   8   5 2385.52 459.434  21
  -1   8  -5 2539.93 466.012  28
  -1   8  -5 1978.12 451.091  27
  -1   8  -5 1900.71 343.274  13
  -1  -8  -5 2435.55 443.226  12
  -1  -8  -5 2122.67 410.049  19
   1  -8   5 2745.94 885.732   7
  -1   8  -5 1753.15 336.249  15
  -1  -8  -5 2910.47 475.924  16
  -1   8  -5 2266.04 794.722   5
  -1   8  -5 2620.54 443.263  26
   1   8   5 2422.36 422.018  35
   1  -8   5 1767.98 691.797   4
   1  -8   5 2614.43 935.432  50
   1   8   5 2352.84 944.430   8
  -1  -8  -5 2436.85 452.387  30
   1   8   5 1328.98 712.219   2
  -1  -8  -5 2188.15 453.425  45
  -1  -8  -5 1741.61 314.769  15
   1   8   5-1503.31 843.772  49
   1   8   5 2481.79 419.255  11
  -1  -8  -5 2009.12 376.494  24
  -1  -8  -5 2247.49 471.562  37
  -1  -8  -6 26873.3 1145.68  15
  -1  -8  -6 27427.8 1390.42  19
  -1  -8  -6 28173.4 1546.11  37
  -1  -8  -6 27487.6 1325.80  25
   1   8   6 28044.5 1297.05  21
  -1  -8  -6 27526.2 1381.32  12
   1   8   6 28175.2 1311.59  11
  -1  -8  -6 29009.0 1445.21  40
  -1  -8  -6 28357.6 1327.25  24
  -1  -8  -6 26751.3 1405.58  16
  -1   8  -6 23478.9 1238.13  20
  -1  -8  -6 28226.5 1488.71  45
  -1  -8  -6 28212.1 1451.03  30
  -1   8  -6 26766.6 1220.14  15
   1   8   6 29930.7 1417.90  35
  -1   8  -6 29924.7 1300.03  13
  -1   8  -6 25997.6 1384.56  28
  -1   8  -6 27464.8 1449.09  44
  -1   8  -6 27230.3 1351.37  26
  -1   8  -7 5676.02 680.099  44
  -1  -8  -7 4841.94 597.399  19
  -1   8  -7 4946.14 608.416  26
   1   8   7 5613.99 613.197  35
   1   8   7 5507.72 595.238  11
  -1  -8  -7 4707.21 599.113  30
  -1  -8  -7 6089.78 746.729  37
  -1  -8  -7 5040.45 595.343  24
  -1  -8  -7 4928.81 631.101  16
  -1  -8  -7 5458.36 522.534  15
  -1   8  -7 3102.75 520.442  13
  -1  -8  -7 5615.42 611.702  25
  -1   8  -7 4511.79 520.439  15
  -1  -8  -7 5695.42 662.338  12
  -1  -8  -7 5485.66 644.284  45
  -1  -8  -8 389.246 223.658  45
  -1   8  -8 905.560 317.326  26
  -1  -8  -8 585.274 256.341  12
  -1  -8  -8 371.202 185.710  19
  -1  -8  -8 688.062 267.088  24
  -1  -8  -8 501.289 318.074  16
   1   8   8 713.917 246.057  35
  -1  -8  -8 437.740 210.653  30
  -1   8  -8 239.083 211.778  15
   1   8   8 659.847 236.965  11
  -1  -8  -8 546.748 330.813  37
   1   8   8 795.872 358.540  27
  -1  -8  -8-457.968 271.597  15
  -1  -8  -9 2517.30 245.980  15
   1   8   9 2158.30 289.985  11
  -1  -8  -9 2399.93 388.589  37
  -1   8  -9 2435.86 293.401  15
   1   8   9 1946.20 292.682  21
  -1  -8  -9 2222.77 319.252  24
   1   8   9 2512.93 367.457  27
  -1  -8  -9 2384.45 354.775  16
   1  -9 -10 767.662 218.526  16
  -1   9  10 641.101 194.873  35
  -1  -9  10 923.521 217.294  36
   1   9 -10 691.250 158.359  15
  -1   9  10 821.125 203.034  11
  -1   9  10 754.443 191.867  27
   1  -9 -10 947.936 190.210  24
  -1   9  10 1121.28 212.661  21
   1  -9 -10 404.583 204.112  37
   1  -9  -9 5006.27 588.014  37
  -1   9   9 5791.82 560.261  27
   1  -9  -9 5677.49 462.433  19
   1   9  -9 5283.42 468.698  40
   1  -9  -9 5069.20 490.449  24
   1  -9  -9 5738.37 507.385  30
   1  -9  -9 5714.04 555.074  12
  -1   9   9 4941.01 487.812  21
   1   9  -9 6457.36 507.950  15
  -1  -9   9 5901.78 438.009  22
   1  -9  -9 5255.10 522.880  45
  -1   9   9 6356.97 561.081  11
   1  -9  -9 5708.85 578.261  16
   1   9  -9 4413.33 476.799  26
   1   9  -9 5947.84 599.216  44
  -1   9   9 5745.08 569.561  35
  -1  -9   9 5793.65 499.114  32
  -1   9   9 5295.90 487.299  18
  -1  -9   9 4901.31 428.835  43
  -1   9   8 10628.2 794.863  21
   1  -9  -8 9064.83 724.416  19
   1  -9  -8 8231.48 770.033  16
   1  -9  -8 8710.61 758.939  12
   1   9  -8 8534.36 676.219  15
  -1  -9   8 9037.13 721.685  43
   1  -9  -8 7978.19 815.153  37
   1  -9  -8 7787.21 672.565  24
  -1   9   8 7834.78 681.670  18
   1  -9  -8 8639.25 759.065  30
   1   9  -8 9206.91 729.874  26
   1   9  -8 8435.45 796.680  44
   1   9  -8 7124.47 703.820  20
  -1   9   8 9079.06 809.016  35
  -1  -9   8 8497.17 660.337  22
   1   9  -8 6077.03 683.906  13
  -1   9   8 8822.84 736.146  11
  -1   9   8 8204.15 752.694  27
   1  -9  -8 7837.39 754.499  45
   1   9  -7 7325.60 801.692  44
   1   9  -7 6505.97 707.419  20
   1  -9  -7 6986.79 702.342  19
   1   9  -7 7262.49 764.720  28
   1  -9  -7 7087.52 737.364  30
  -1   9   7 7045.72 742.569  27
  -1  -9   7 6733.04 613.872  34
   1   9  -7 7421.01 690.692  13
   1  -9  -7 6852.74 770.557  45
   1   9  -7 7184.83 652.735  15
   1  -9  -7 6586.56 627.299  24
  -1   9   7 8364.21 798.085  21
   1  -9  -7 6749.28 737.951  16
  -1   9   7 6897.23 747.989  35
  -1   9   7 7237.52 710.125  18
   1  -9  -7 6854.96 799.097  37
  -1   9   7 6168.03 645.656  11
   1  -9  -7 7105.48 725.698  12
   1   9  -7 6764.76 639.347  26
  -1   9   6 36500.0 1477.02  21
  -1   9   6 35853.5 1497.43  11
  -1   9   6 38261.2 1689.05  35
   1   9  -6 35265.9 1692.32  27
   1  -9  -6 36958.9 1602.05  19
   1  -9  -6 37370.1 1599.97  16
   1   9  -6 38656.8 1775.55  44
   1  -9  -6 37493.8 1751.15  45
  -1   9   6 36774.2 1558.29  18
   1   9  -6 38495.9 1499.75  26
   1   9  -6 40547.8 1574.23  13
   1   9  -6 36240.7 1608.72  20
   1   9  -6 35616.9 1618.03  28
  -1   9   6 39032.2 1645.06  27
   1  -9  -6 38136.0 1755.09  37
   1   9  -6 30789.6 1838.88  48
   1  -9  -6 35964.3 1540.36  12
   1  -9  -6 36394.1 1659.14  30
   1  -9  -5 4914.91 589.928  19
   1  -9  -5 4222.08 510.314  12
  -1   9   5 4962.15 629.039  35
  -1  -9   5 4321.63 1047.70   7
   1  -9  -5 4007.96 522.513  16
  -1   9   5 4465.43 551.419  18
   1  -9  -5 4296.65 578.655  30
   1   9  -5 3687.01 570.525  27
  -1   9   5 4331.22 521.497  11
  -1   9   5 2892.02 456.873  21
   1   9  -5 4886.10 666.180  44
  -1   9   5 5205.76 1127.68   9
   1   9  -5 3972.55 704.876  48
   1   9  -5 4670.98 541.406  13
   1  -9  -5 5106.68 1102.44  50
   1   9  -5 4513.52 592.162  28
   1   9  -5 3297.05 531.001  11
  -1  -9   5 4074.34 1161.02  50
   1   9  -5 3442.23 881.493   9
  -1   9   5 4666.08 1336.51   8
   1   9  -5 3634.02 504.898  21
   1   9  -5 5232.64 1102.44   5
  -1   9   5 4665.61 584.501  27
   1   9  -5 4092.10 544.333  20
   1  -9  -5 4115.13 1096.38   7
  -1  -9   5 1861.85 801.469   4
   1  -9  -5 3999.63 574.967  37
   1  -9  -5 4452.54 510.918  17
   1  -9  -5 4603.44 626.708  45
   1   9  -5 4019.14 486.472  26
   1  -9  -4 22122.8 2202.47  50
   1  -9  -4 25169.3 2365.03   7
  -1   9   4 23882.8 2315.45   9
  -1  -9   4 24656.3 2403.36   4
   1   9  -4 23717.3 2229.85   5
  -1  -9   4 23430.3 2178.69   7
  -1   9   4 23719.4 2422.46   8
  -1  -9   4 17172.2 2120.66  50
   1   9  -4 25346.4 2131.26   9
   1   9  -3 1829.28 639.740   5
  -1   9   3 1935.58 664.578   8
  -1  -9   3 2516.87 807.061   4
  -1  -9   3 691.678 473.720   7
  -1   9   3 1711.15 635.587   9
   1  -9  -3 1557.23 658.394  50
   1  -9  -3 1626.40 556.398   7
   1   9  -3 2893.52 747.596   9
  -1  -9   3 797.351 531.933  50
   1  -9  -3 594.200 484.517  51
  -1  -9   2 64.2620 314.001   4
  -1  -9   2 408.448 442.137  50
  -1  -9   2 196.956 409.705   7
   1   9  -2 382.416 331.013   2
  -1   9   2 380.292 365.803   9
   1   9  -2-361.102 299.053   9
   1  -9  -2 391.781 424.413  51
  -1   9   2 320.256 493.605   2
  -1   9   2 416.087 345.769   8
   1  -9  -2 99.2966 340.274  50
   1   9  -2-18.9611 386.400   5
  -1  -9   1 46164.1 3006.98  50
  -1  -9   1 53669.5 2754.10   1
  -1   9   1 52581.9 3236.35   2
   1  -9  -1 52082.3 3124.10   7
  -1  -9   1 51468.6 2849.79   4
  -1   9   1 52629.0 3006.39   9
   1   9  -1 49901.4 2791.50   5
  -1  -9   1 55477.9 2880.16   7
   1   9  -1 51094.0 2584.50   9
   1  -9  -1 46726.3 3016.32  50
   1   9  -1 51095.5 3059.00   2
   1  -9  -1 51370.3 2983.11  51
  -1  -9   0 34887.2 2508.58  50
   1   9   0 35657.9 2681.04   2
  -1  -9   0 37465.6 2257.18   1
  -1  -9   0 40538.2 2452.27   4
  -1   9   0 37242.8 2552.15   9
   1   9   0 38834.9 2226.59   9
   1  -9   0 38680.4 2655.17   7
  -1  -9   0 36820.9 2381.30   7
   1  -9   0 32807.9 2581.53  50
  -1  -9  -1 32982.1 2120.23   1
  -1   9  -1 31564.5 2368.21   9
  -1  -9  -1 30753.4 2310.78  50
   1   9   1 30028.7 2575.41   2
  -1   9  -1 30752.2 2366.63   5
   1  -9   1 30903.5 2400.38   7
   1  -9   1 31451.6 2593.75  50
  -1  -9  -1 31063.6 2127.46   7
   1  -9   2 2355.59 867.291  50
   1   9   2 1889.37 745.044   2
  -1  -9  -2 2680.15 722.641  50
  -1   9  -2 2124.93 677.517   9
   1  -9   2 2121.27 730.404   7
  -1   9  -2 1647.99 621.532   5
  -1  -9  -2 2055.84 557.193   1
   1   9   2 2485.30 778.111   8
   1  -9   3 4946.17 1158.48  50
   1   9   3 5822.03 1284.63   2
   1   9   3 5835.92 1312.85  49
   1  -9   3 6201.45 1184.62   7
  -1   9  -3 4675.93 1058.43   5
  -1   9  -3 6153.25 1144.90   9
  -1  -9  -3 5560.80 965.772   1
  -1  -9  -3 4860.94 1008.69  50
   1   9   3 5888.62 1229.88   8
  -1   9  -4 31310.5 1372.13  26
  -1   9  -4 25412.6 1302.00  21
  -1  -9  -4 29221.2 1249.81  24
  -1  -9  -4 30015.4 1358.06  12
  -1   9  -4 31144.5 1442.55  44
   1   9   4 26490.0 1191.01  21
  -1   9  -4 28405.7 1713.01  48
  -1   9  -4 27775.3 1411.84  28
  -1  -9  -4 30333.1 1470.32  37
  -1  -9  -4 28846.5 1321.24  16
   1   9   4 32588.4 1486.08  27
  -1   9  -4 33827.9 2784.83   9
  -1   9  -4 31871.2 1345.41  13
  -1   9  -4 28287.1 2604.77   5
   1   9   4 31092.1 1396.15  35
   1   9   4 28477.9 1255.08  18
   1   9   4 30905.2 1339.59  11
  -1  -9  -4 30470.7 1424.45  19
  -1   9  -4 25846.6 1404.15  27
   1  -9   4 28894.1 2663.16   7
   1   9   4 29105.7 2885.46   2
  -1  -9  -4 27683.3 1150.22  15
   1   9   4 28712.6 2829.27   8
   1  -9   4 25569.8 2692.75  50
  -1  -9  -4 30457.0 1480.15  30
  -1   9  -4 23964.4 1243.97  11
   1   9   4 28520.8 3245.92  49
  -1  -9  -4 30354.4 1318.78  17
  -1  -9  -4 29649.8 1502.44  45
  -1  -9  -4 29900.1 1378.77  38
  -1  -9  -5 683.148 227.129  15
   1   9   5 435.006 232.482  35
  -1   9  -5 603.896 233.821  13
  -1  -9  -5 871.950 316.361  16
  -1  -9  -5 751.730 258.833  24
  -1  -9  -5 703.618 310.727  30
  -1  -9  -5 548.896 220.415  17
  -1   9  -5 450.832 279.820  28
   1   9   5 827.985 322.154  11
  -1  -9  -5 698.715 297.355  19
  -1  -9  -5 582.381 281.342  45
  -1  -9  -5 992.184 326.807  12
   1   9   5 251.625 290.299  21
   1   9   5 528.855 192.918  18
  -1  -9  -5 601.913 322.182  37
  -1   9  -5 735.284 411.127  48
  -1   9  -5 551.319 210.087  15
  -1   9  -5 503.948 274.891  26
  -1   9  -5 599.439 305.059  44
   1   9   5 705.862 337.240  27
  -1   9  -5 719.706 331.638  27
  -1   9  -6 6621.06 705.338  28
  -1   9  -6 6256.22 669.897  26
  -1   9  -6 6001.37 583.344  15
   1   9   6 6403.77 666.112  35
   1   9   6 6992.20 684.168  11
  -1   9  -6 7275.69 653.723  13
  -1  -9  -6 6904.86 673.854  24
  -1   9  -6 5161.09 599.396  20
  -1  -9  -6 6291.30 713.811  16
  -1  -9  -6 5724.10 662.345  12
   1   9   6 4994.06 594.153  21
  -1  -9  -6 6238.11 568.610  15
   1   9   6 7311.46 767.690  27
  -1  -9  -6 6569.81 730.162  30
  -1  -9  -6 7238.25 825.727  37
  -1  -9  -6 7011.87 777.987  45
  -1  -9  -6 6544.49 706.952  19
  -1   9  -6 6516.75 706.512  44
  -1   9  -7 227.462 190.798  13
   1   9   7 413.668 339.475  27
  -1   9  -7 75.0850 235.546  26
  -1  -9  -7 135.033 254.642  16
   1   9   7 248.021 238.771  11
  -1  -9  -7 233.814 272.318  12
  -1  -9  -7-30.5662 251.367  45
  -1   9  -7 168.499 237.679  44
  -1  -9  -7 185.826 290.477  37
  -1  -9  -7 80.5572 190.995  30
  -1  -9  -7 238.882 227.589  19
   1   9   7 51.1368 194.161  35
  -1  -9  -7 131.499 161.600  15
  -1  -9  -7 118.429 219.440  24
  -1   9  -7 453.272 244.724  15
   1   9   7 403.999 306.058  21
  -1  -9  -8 16838.0 967.020  16
  -1  -9  -8 17255.9 889.254  24
   1   9   8 16285.5 948.311  27
  -1  -9  -8 15820.8 865.791  30
  -1  -9  -8 17468.6 1056.44  37
  -1   9  -8 18397.1 940.372  26
   1   9   8 15456.0 812.965  35
  -1  -9  -8 15454.1 873.867  45
  -1  -9  -8 15975.1 849.167  19
  -1  -9  -8 16467.7 696.395  15
   1   9   8 16205.2 839.430  11
  -1   9  -8 15850.2 782.429  15
   1   9   8 15899.9 800.116  21
   1   9   9 2587.54 267.546  21
  -1  -9  -9 1614.82 300.824  41
   1   9   9 2109.49 303.012  27
   1   9   9 5127.19 401.628  28
   1   9   9 2442.05 263.378  11
  -1  -9  -9 2727.95 307.830  24
  -1  -9  -9 2586.07 334.242  16
  -1   9  -9 2548.06 266.782  15
  -1   9  -9-53.6760 409.763  26
  -1  10  10 9507.89 433.263  11
   1 -10 -10 10034.5 481.353  16
   1 -10 -10 9256.87 502.176  37
  -1  10  10 8818.06 410.438  21
  -1 -10   9 6980.51 430.320  22
   1 -10  -9 6968.94 547.630  45
   1 -10  -9 7758.77 578.288  12
   1 -10  -9 7979.88 605.010  16
   1 -10  -9 8008.18 643.251  37
   1  10  -9 6866.10 447.454  40
  -1 -10   9 8074.39 529.158  32
   1 -10  -9 7396.42 532.728  30
   1  10  -9 7935.59 505.284  15
   1 -10  -9 7729.47 515.050  24
  -1  10   9 8252.94 543.377  21
   1  10  -9 7834.00 598.875  44
  -1  10   9 8311.02 566.738  11
  -1  10   9 7125.50 495.439  18
  -1  10   9 7980.35 601.322  35
   1  10  -9 5827.07 495.227  26
  -1  10   9 7051.13 548.116  27
   1 -10  -9 7555.51 490.117  19
  -1 -10   9 6560.60 446.873  43
   1 -10  -8 6152.71 623.418  30
  -1 -10   8 5735.54 555.480  43
   1 -10  -8 5739.57 527.435  24
  -1  10   8 6441.87 605.430  11
   1 -10  -8 6021.31 649.757  45
   1  10  -8 5855.73 625.990  44
  -1  10   8 6521.10 627.170  27
   1  10  -8 4922.35 552.082  20
  -1  10   8 5661.32 621.039  35
   1 -10  -8 5934.07 610.177  16
  -1  10   8 7787.62 599.084  28
  -1 -10   8 5737.25 523.642  22
  -1  10   8 5167.76 508.307  21
   1  10  -8 6424.58 555.307  15
   1 -10  -8 5874.10 603.213  12
  -1  10   8 5631.40 553.242  18
   1  10  -8 6846.02 586.311  26
   1 -10  -8 5669.79 656.726  37
   1 -10  -8 6354.14 593.459  19
   1  10  -7 16250.6 947.418  26
   1 -10  -7 15776.9 1027.21  19
   1 -10  -7 15304.4 993.200  12
   1 -10  -7 16147.1 1131.26  37
   1 -10  -7 16243.0 1045.02  16
  -1 -10   7 15402.8 896.384  34
   1 -10  -7 15493.9 1120.62  45
  -1  10   7 15351.0 986.487  18
  -1  10   7 16557.0 1060.31  27
  -1  10   7 13993.5 900.044  21
   1  10  -7 16973.3 995.700  13
   1  10  -7 16774.6 1117.04  44
   1  10  -7 16085.1 930.411  15
   1 -10  -7 14459.7 884.588  24
  -1  10   7 16455.2 1102.11  35
   1  10  -7 14495.3 990.934  20
   1 -10  -7 16435.3 1103.75  30
  -1  10   7 15073.8 959.671  11
  -1  10   7 19389.4 1035.90  28
   1  10  -7 15581.0 1030.28  28
  -1  10   6 29920.3 1363.72  11
   1 -10  -6 30270.0 1291.12  17
   1  10  -6 28793.8 1275.54  26
   1 -10  -6 28989.6 1505.37  37
   1  10  -6 29710.4 1351.61  13
   1 -10  -6 30643.8 1544.79  30
  -1  10   6 28487.6 1298.20  21
   1  10  -6 29496.9 1529.07  44
   1 -10  -6 30450.2 1406.65  12
   1 -10  -6 29803.9 1411.20  16
   1 -10  -6 28657.4 1219.46  24
  -1  10   6 33549.7 1382.73  28
   1 -10  -6 29477.7 1572.80  45
  -1  10   6 28675.0 1480.48  35
  -1  10   6 29912.0 1447.25  27
   1  10  -6 28218.3 1400.33  20
   1 -10  -6 30049.7 1465.93  19
   1  10  -6 29354.9 1455.82  28
   1  10  -6 23142.5 1636.82  48
   1  10  -6 27473.6 1516.76  27
  -1  10   6 28646.6 1390.56  18
  -1  10   5 7037.14 669.747  21
   1  10  -5 9917.53 790.306  13
   1  10  -5 7000.32 956.013  48
   1 -10  -5 9118.78 769.386  38
   1  10  -5 8775.86 811.854  28
   1  10  -5 9613.96 898.186  44
   1  10  -5 8916.88 869.590  27
   1 -10  -5 10113.7 886.893  30
  -1  10   5 10041.9 837.469  18
   1 -10  -5 10171.4 917.166  45
   1 -10  -5 9583.78 787.110  16
  -1  10   5 9390.14 822.833  27
   1  10  -5 10117.4 756.085  26
  -1  10   5 12171.5 871.665  28
   1 -10  -5 9774.42 845.784  19
   1  10  -5 8062.19 733.511  21
   1 -10  -5 9480.66 763.228  17
  -1  10   5 9547.60 783.745  11
   1 -10  -5 10129.1 878.285  37
  -1 -10   5 8965.19 745.400  39
   1 -10  -5 9298.27 760.936  12
   1  10  -5 7642.74 759.333  11
   1  10  -5 9384.25 811.657  20
  -1  10   5 9732.43 879.627  35
  -1  10   4 9940.73 815.337  18
   1  10  -4 9692.19 829.152  11
   1 -10  -4 10797.7 862.689  38
  -1  10   4 9961.43 769.405  28
   1  10  -4 10406.5 856.971  28
   1 -10  -4 9693.25 733.066  12
  -1  10   4 10975.9 907.480  35
  -1  10   4 10723.7 848.954  27
  -1 -10   4 8989.54 1444.69   7
   1 -10  -4 10322.3 835.637  19
   1  10  -4 10689.2 1598.75   5
  -1  10   4 10626.6 1539.55   9
   1 -10  -4 10727.2 1597.30  50
   1  10  -4 9280.89 895.807  35
  -1 -10   4 8675.02 1594.74  50
   1  10  -4 12612.3 1556.33   9
  -1  10   4 11258.3 820.346  11
  -1  10   4 10546.3 786.854  21
   1  10  -4 8084.92 722.279  21
   1  10  -4 10893.0 1154.60  48
   1  10  -4 10650.9 843.063  20
   1 -10  -4 10196.8 795.905  17
  -1 -10   4 10205.6 696.446  14
  -1  10   4 11324.3 1753.59   8
   1 -10  -4 10631.9 920.420  45
  -1 -10   4 12174.9 1747.05   4
   1 -10  -4 11377.1 910.723  30
   1  10  -4 11694.8 964.220  44
   1  10  -4 10097.0 899.502  27
   1 -10  -4 10597.3 1642.12   7
   1  10  -4 11273.5 818.583  13
   1  10  -3 2148.37 553.673  48
  -1 -10   3 1304.60 575.832   7
  -1 -10   3 2689.34 826.174   4
  -1  10   3 2765.40 431.514  18
   1 -10  -3 2479.21 419.548  19
  -1  10   3 2813.16 471.279  35
   1 -10  -3 2456.37 434.096  38
   1 -10  -3 1838.06 735.623   7
   1  10  -3 2670.20 451.387  28
   1  10  -3 2147.10 386.416  13
   1 -10  -3 3136.29 474.563  45
  -1 -10   3 1936.09 321.825  14
   1  10  -3 2583.94 478.474  35
   1  10  -3 2663.99 731.297   9
   1 -10  -3 2312.95 420.618  30
  -1  10   3 2302.04 403.542  27
  -1  10   3 2530.50 391.567  11
  -1  10   3 1980.99 743.980   8
  -1 -10   3 1946.17 722.549  50
   1  10  -3 1954.81 694.044   5
  -1  10   3 2603.71 394.377  21
  -1  10   3 2314.65 749.064   9
   1 -10  -3 2475.13 392.016  17
   1  10  -3 2675.96 462.990  27
   1  10  -3 2263.47 391.107  21
   1  10  -3 2194.51 398.048  11
   1 -10  -3 2313.53 760.245  50
   1 -10  -2 1370.29 595.426  50
  -1 -10   2 3028.72 835.951   7
  -1  10   2 2924.03 786.882   9
   1  10  -2 1315.99 524.552   9
  -1 -10   2 702.974 480.552  50
   1  10  -2 1871.09 695.919   5
  -1 -10   2 2071.88 648.533   1
  -1 -10   2 1575.25 600.277   4
   1 -10  -2 282.170 992.920   7
  -1 -10   1 331.721 316.890  50
  -1 -10   1 1306.34 957.308   7
   1 -10  -1-58.5023 368.388  50
  -1  10   1-296.766 345.015   9
  -1 -10   1-629.823 397.036   1
   1  10  -1 124.228 315.433   2
  -1 -10   1 164.822 299.313   4
   1 -10  -1 1628.17 1171.67   7
   1 -10   0 5581.25 1164.10  50
  -1 -10   0 5843.21 1127.91  50
   1  10   0 6718.74 1301.34   2
  -1  10   0 5764.05 1078.16   9
   1 -10   0 4617.82 1233.24   7
  -1 -10   0 6320.29 987.061   1
  -1 -10   0 6952.20 1111.27   4
  -1 -10  -1 19206.7 1718.52   1
  -1  10  -1 21203.1 2069.25   9
  -1 -10  -1 17142.8 1876.97  50
   1 -10   1 20167.5 2126.04   7
   1  10   1 19687.8 2244.48   2
   1 -10   1 19489.3 2190.62  50
   1  10   2 27402.3 1249.33  18
  -1 -10  -2 27096.9 2372.45  50
  -1  10  -2 26533.6 1267.72  21
   1  10   2 25839.6 1144.56  21
  -1  10  -2 24182.2 1282.84  18
  -1 -10  -2 27934.7 1315.67  30
  -1 -10  -2 28579.3 2133.40   1
  -1  10  -2 25907.6 1281.45  28
  -1  10  -2 23904.1 1330.09  42
   1 -10   2 26912.1 2686.32  50
   1  10   2 29302.1 2851.09   2
   1  10   2 29744.2 1280.57  11
  -1 -10  -2 28474.2 1270.38  17
  -1  10  -2 30894.0 2536.30   9
  -1  10  -2 29560.7 2568.74   5
  -1 -10  -2 27840.2 1272.92  19
   1 -10   2 31474.5 2692.83   7
  -1  10  -2 28552.3 1249.74  13
  -1  10  -2 27647.6 1227.43  26
  -1  10  -2 29203.5 1728.02  48
   1  10   2 26819.5 1231.90  28
  -1  10  -2 26704.7 1421.81  35
  -1 -10  -2 26648.8 1117.02  15
  -1 -10  -2 29972.0 1407.25  45
   1  10   2 30672.3 1396.61  27
  -1 -10  -2 30306.5 1426.06  38
  -1  10  -3 16316.5 979.968  13
  -1 -10  -3 16503.0 1076.36  30
   1  10   3 15889.8 2179.02   2
  -1  10  -3 14508.6 957.728  11
   1  10   3 16293.2 983.966  11
  -1 -10  -3 14163.5 1734.92  50
  -1  10  -3 14708.1 1013.14  28
   1  10   3 17229.2 1065.37  28
  -1 -10  -3 15940.7 885.341  15
  -1 -10  -3 17783.4 1028.32  17
  -1  10  -3 14926.9 996.018  21
   1 -10   3 15347.3 1956.78   7
   1  10   3 16794.6 1077.41  27
  -1  10  -3 15957.4 1091.78  27
  -1  10  -3 16295.5 2017.20   5
   1  10   3 15966.3 980.479  18
  -1  10  -3 19263.8 2088.39   9
  -1 -10  -3 16478.5 903.324  24
   1 -10   3 16063.6 2147.72  50
  -1  10  -3 14678.7 1107.46  35
   1  10   3 14846.5 1951.94   8
  -1 -10  -3 16480.1 1073.64  38
  -1 -10  -3 17492.4 1146.12  45
  -1 -10  -3 15471.2 939.429  12
   1  10   3 14839.1 894.356  21
  -1 -10  -3 16170.6 1028.39  19
   1  10   3 17066.0 1058.67  35
  -1  10  -3 15981.3 1331.38  48
  -1  10  -3 14917.8 948.241  26
  -1 -10  -4 2684.96 465.966  38
  -1  10  -4 2552.77 447.677  21
   1  10   4 3026.83 483.726  35
  -1 -10  -4 2700.12 474.053  37
  -1 -10  -4 2446.48 399.679  24
   1  10   4 2741.74 447.280  11
  -1 -10  -4 2594.08 410.656  16
   1  10   4 3145.73 507.779  27
   1  10   4 1371.56 266.966  21
  -1 -10  -4 3019.26 494.974  19
  -1  10  -4 2743.05 448.617  13
  -1  10  -4 2068.46 444.817  27
  -1 -10  -4 2676.56 447.611  12
  -1  10  -4 2680.52 456.128  26
  -1 -10  -4 2929.24 512.610  30
  -1 -10  -4 2422.07 379.313  15
   1  10   4 2634.45 421.467  18
  -1 -10  -4 2881.73 434.380  17
  -1  10  -4 2941.60 670.023  48
  -1  10  -4 2653.08 469.432  28
  -1  10  -4 1780.10 406.770  11
  -1 -10  -4 2633.37 505.305  45
  -1 -10  -5 18666.2 1039.31  24
  -1  10  -5 16333.8 1154.82  27
   1  10   5 19494.0 1064.20  18
  -1 -10  -5 18549.0 1241.88  45
   1  10   5 18406.2 1114.48  35
  -1 -10  -5 18331.5 1023.36  17
  -1 -10  -5 19507.1 1196.81  19
  -1  10  -5 19092.3 1148.79  44
  -1  10  -5 16864.5 966.897  15
  -1 -10  -5 18625.2 1209.22  30
  -1  10  -5 17067.9 1129.88  28
  -1 -10  -5 17505.4 926.408  15
   1  10   5 14345.1 889.368  21
  -1 -10  -5 18383.7 1123.21  12
  -1  10  -5 19138.1 1113.99  26
  -1 -10  -5 19313.6 1127.03  16
  -1  10  -5 16256.5 1333.90  48
   1  10   5 19942.8 1127.62  11
  -1 -10  -5 18629.5 1219.41  37
   1  10   5 19694.9 1209.05  27
  -1  10  -5 18832.4 1058.93  13
  -1  10  -6 12945.0 822.013  15
  -1 -10  -6 13468.2 950.527  16
  -1  10  -6 13379.0 967.618  28
  -1 -10  -6 12625.5 1003.04  37
  -1 -10  -6 13365.6 973.560  19
  -1  10  -6 13669.5 936.525  26
  -1  10  -6 14572.0 886.125  13
  -1 -10  -6 13161.7 769.295  15
  -1 -10  -6 13663.2 1041.49  45
   1  10   6 14066.2 1013.71  27
   1  10   6 8980.88 694.443  21
   1  10   6 13273.4 898.625  11
  -1 -10  -6 13256.6 945.899  12
  -1  10  -6 12441.4 925.576  44
  -1 -10  -6 13615.3 891.496  24
  -1 -10  -6 13236.6 1007.77  30
   1  10   6 13741.2 938.214  35
  -1  10  -7 5524.91 588.566  44
   1  10   7 4654.19 517.923  11
  -1  10  -7 3186.94 442.885  13
   1  10   7 4866.21 515.148  35
  -1 -10  -7 4523.95 548.952  30
  -1 -10  -7 5067.00 527.502  24
  -1 -10  -7 4794.07 551.139  19
  -1  10  -7 4851.79 540.022  26
  -1 -10  -7 4285.30 532.689  16
   1  10   7 4887.59 594.572  27
  -1 -10  -7 4498.18 404.546  15
  -1  10  -7 4831.88 478.009  15
  -1 -10  -7 4861.29 620.223  37
  -1 -10  -7 4897.03 595.936  45
   1  10   7 3538.28 400.237  21
  -1  10  -8 69.7951 149.363  15
  -1 -10  -8 51.1203 151.938  24
  -1 -10  -8 7.08142 215.341  37
  -1 -10  -8 179.847 209.655  16
   1  10   8 31.2519 198.184  27
  -1 -10  -8-19.1237 170.642  30
  -1 -10  -8 21.2033 151.437  19
  -1  10  -8 821.218 274.697  26
  -1 -10  -8 125.872 158.917  45
   1  10   8-21.9073 160.665  11
   1  10   8 100.447 148.992  21
  -1 -10  -9 591.396 153.066  24
  -1 -10  -9 198.348 167.786  41
  -1  10  -9 749.743 156.809  15
  -1 -10  -9 735.616 196.931  16
  -1  10  -9 281.326 229.401  26
   1  10   9 528.321 193.088  27
   1 -11  -9 5539.63 432.897  16
   1 -11  -9 4300.73 367.987  30
  -1  11   9 4986.37 382.088  21
   1 -11  -9 4656.89 429.513  37
  -1 -11   9 4370.00 346.667  32
   1 -11  -9 3789.61 306.110  19
  -1  11   9 3975.01 303.392  18
  -1  11   9 4729.09 395.882  27
  -1 -11   9 3214.64 268.849  43
  -1  11   9 4841.13 410.731  35
   1 -11  -9 4449.66 314.243  24
  -1  11   9 5255.56 405.629  11
   1  11  -9 4915.62 350.374  15
   1  11  -9 5095.83 380.182  26
  -1 -11   9 4044.48 280.552  22
   1 -11  -9 4979.06 416.389  45
   1 -11  -8 13558.3 692.639  24
   1 -11  -8 13213.8 858.198  37
  -1  11   8 13006.5 751.183  18
  -1  11   8 13832.3 792.569  11
  -1 -11   8 13863.4 732.999  22
   1  11  -8 14062.9 730.426  15
   1 -11  -8 12793.4 784.759  16
   1 -11  -8 13171.8 826.814  30
   1 -11  -8 13014.7 779.920  12
   1  11  -8 11792.2 665.238  26
  -1  11   8 14059.6 767.213  21
   1 -11  -8 13842.3 801.209  19
  -1  11   8 13100.9 803.752  27
  -1  11   8 10904.6 594.155  28
  -1 -11   8 12428.0 744.779  43
  -1  11   8 12311.3 803.792  35
   1 -11  -8 12649.1 852.868  45
   1  11  -8 13479.0 830.060  44
   1  11  -7 395.277 271.281  44
  -1  11   7 364.957 263.012  11
   1  11  -7 76.3873 193.679  13
   1 -11  -7 381.478 267.264  19
   1 -11  -7 169.458 248.898  37
  -1  11   7 233.951 198.454  18
  -1  11   7 380.222 273.227  35
   1 -11  -7 490.286 244.389  16
   1 -11  -7 422.798 293.780  45
  -1  11   7 291.142 211.207  28
   1  11  -7 573.317 317.107  28
   1  11  -7 263.783 165.085  26
   1  11  -7 139.751 189.891  20
   1  11  -7 286.648 224.431  15
   1 -11  -7 353.488 267.250  30
   1 -11  -7 246.206 164.751  24
  -1 -11   7 274.289 191.760  34
  -1  11   7 318.579 236.511  21
  -1  11   7 249.426 242.613  27
   1 -11  -7 447.260 253.316  12
  -1 -11   6 6744.32 609.107  39
   1  11  -6 5838.99 723.490  27
   1  11  -6 6278.83 584.753  26
   1  11  -6 5901.80 634.859  20
   1 -11  -6 7149.98 620.274  17
  -1  11   6 6278.10 728.809  35
   1 -11  -6 7283.41 729.567  37
   1 -11  -6 6938.82 751.862  30
   1 -11  -6 7279.98 674.018  16
   1  11  -6 6575.71 703.792  28
   1 -11  -6 7040.95 669.535  12
  -1  11   6 6865.41 706.554  27
   1  11  -6 5649.08 813.817  48
   1  11  -6 6641.86 724.223  44
  -1  11   6 6793.71 661.474  21
  -1  11   6 6712.58 667.990  11
   1  11  -6 6963.59 667.293  13
  -1  11   6 6460.60 616.194  28
   1 -11  -6 7011.74 783.028  45
  -1  11   6 7066.75 698.019  18
   1 -11  -6 6373.70 692.940  19
  -1  11   5 2288.03 418.205  21
  -1 -11   5 2161.46 400.500  39
   1 -11  -5 2091.99 493.384  45
   1  11  -5 2048.94 344.949  26
   1 -11  -5 2340.90 391.798  16
   1 -11  -5 2455.66 449.101  37
   1  11  -5 2057.77 413.086  13
  -1  11   5 1406.36 345.990  28
   1  11  -5 2243.14 429.788  20
   1 -11  -5 1915.60 399.507  38
  -1  11   5 1992.91 391.889  11
   1  11  -5 1860.96 591.182  48
  -1  11   5 2195.20 447.645  18
   1  11  -5 1381.88 337.871  21
   1 -11  -5 1986.53 428.507  19
   1  11  -5 1980.62 427.763  28
   1  11  -5 1426.21 401.440  27
   1  11  -5 1638.92 408.185  11
  -1  11   5 2032.15 420.097  27
   1 -11  -5 2056.15 442.819  30
   1 -11  -5 2600.79 422.747  12
   1  11  -5 1944.22 429.298  44
   1 -11  -5 2222.26 392.309  17
  -1  11   5 1945.20 484.116  35
   1  11  -4 1313.21 351.479  21
   1  11  -4 1179.00 371.095  28
  -1  11   4 890.473 259.758  28
   1  11  -4 1125.83 494.295  48
   1  11  -4 1216.53 327.332  11
  -1  11   4 1316.04 362.746  18
   1  11  -4 1165.74 377.793  27
   1  11  -4 1483.33 406.695  44
   1 -11  -4 1445.39 378.864  19
  -1  11   4 1541.04 407.985  35
   1 -11  -4 1375.34 347.426  17
   1 -11  -4 1604.25 410.192  30
   1 -11  -4 1421.87 407.552  45
   1 -11  -4 1760.93 408.524  38
   1  11  -4 1829.70 376.052  13
  -1 -11   4 1162.79 272.248  14
  -1  11   4 1648.51 385.310  27
   1  11  -4 1489.54 378.934  20
  -1  11   4 1403.95 335.504  11
  -1  11   4 1459.52 335.349  21
   1 -11  -3 3571.90 487.382  17
   1  11  -3 2847.01 881.498   5
   1 -11  -3 5421.04 1213.45   7
  -1  11   3 4138.70 593.142  35
  -1  11   3 3775.47 486.608  21
   1  11  -3 3660.36 533.765  11
  -1  11   3 3541.60 484.816  11
  -1 -11   3 3102.03 970.581  50
   1  11  -3 4235.29 795.395  48
   1  11  -3 3634.17 520.580  20
  -1  11   3 4150.68 568.138  27
  -1  11   3 3734.20 514.606  33
   1  11  -3 4134.66 516.859  13
  -1  11   3 3440.88 489.968  18
  -1 -11   3 3036.06 805.488   1
   1  11  -3 4004.92 557.511  28
  -1  11   3 2981.03 818.351   9
   1 -11  -3 3763.85 1020.30  50
   1 -11  -3 3443.39 513.024  45
  -1 -11   3 3872.64 469.236  14
  -1  11   3 2123.19 377.872  28
   1  11  -3 3616.99 565.932  27
   1 -11  -3 3927.86 545.724  38
   1 -11  -3 3688.94 521.257  30
   1 -11  -3 3499.82 495.982  19
   1  11  -3 3625.86 539.949  44
   1  11  -3 3228.95 492.030  21
   1  11  -3 2957.92 540.524  35
  -1 -11   2 1758.88 735.253  50
   1 -11  -2 1350.40 323.231  19
  -1 -11   2 1181.39 303.020  14
   1 -11  -2 2119.60 781.313   7
   1  11  -2 890.925 287.592  20
  -1  11   2 1335.69 322.288  28
   1  11  -2 1596.50 320.189  13
   1  11  -2 1393.67 338.666  28
   1  11  -2 1494.86 499.891  48
   1 -11  -2 1405.03 322.310  30
   1  11  -2 1113.05 351.011  35
   1  11  -2 1088.93 367.007  18
  -1 -11   2 1591.34 333.418  38
  -1  11   2 1267.32 329.103  42
  -1  11   2 1579.14 391.023  35
   1 -11  -2 1491.96 365.304  38
   1 -11  -2 1457.46 345.360  17
  -1  11   2 1047.06 311.641  33
  -1  11   2 1478.16 334.703  18
  -1  11   2 1124.12 565.084   9
   1  11  -2 1376.17 326.276  21
   1 -11  -2 1118.45 593.079  50
  -1  11   2 1533.54 342.974  11
   1  11  -2 1736.88 424.601  44
  -1  11   2 1031.41 329.106  27
  -1 -11   2 410.595 454.002   1
  -1  11   2 1305.77 322.930  21
   1 -11  -2 1307.93 308.461  45
   1  11  -2 1442.76 348.565  11
   1  11  -2 1551.32 364.387  27
   1  11  -1 4809.07 564.084  20
   1  11  -1 4813.85 519.330  13
  -1  11   1 4298.44 725.673  48
   1 -11  -1 3185.07 1217.53   7
  -1  11   1 4286.67 510.426  21
   1 -11  -1 5075.51 559.107  17
   1  11  -1 4067.94 485.402  21
   1  11  -1 4233.44 577.929  35
  -1 -11   1 4140.19 480.726  17
  -1  11   1 6573.99 1149.46   9
   1  11  -1 5345.83 865.284  48
  -1  11   1 4701.64 568.190  18
  -1 -11   1 5250.97 603.835  38
  -1 -11   1 3788.01 841.047   1
   1  11  -1 4683.55 596.025  27
   1  11  -1 4326.30 572.434  18
  -1  11   1 4943.55 558.938  11
  -1  11   1 5054.08 604.577  42
  -1  11   1 4002.43 516.470  28
  -1  11   1 4272.57 563.804  33
   1 -11  -1 4010.29 1039.27  50
   1  11  -1 5046.79 581.383  28
  -1  11   1 4738.80 584.181  27
   1  11  -1 4192.33 1029.11   2
  -1 -11   1 4124.77 1039.79  50
  -1 -11   1 4574.41 496.422  14
   1  11  -1 5239.73 575.656  11
  -1  11   1 5073.60 631.208  35
  -1  11   0 7814.83 749.418  42
   1 -11   0 12707.9 2023.53   7
  -1 -11   0 8075.21 662.251  14
   1  11   0 8115.53 674.056  21
   1 -11   0 8663.48 685.694  17
  -1  11   0 8914.00 799.255  27
   1  11   0 8561.24 656.994  13
   1  11   0 7600.57 970.254  48
  -1  11   0 8623.34 820.870  35
   1  11   0 8724.68 736.261  11
  -1  11   0 8506.66 1364.08   9
   1  11   0 7688.34 696.320  20
  -1  11   0 9283.99 739.205  11
   1  11   0 9842.93 1641.56   2
   1  11   0 9238.43 803.139  27
   1  11   0 8331.35 729.308  28
  -1 -11   0 6730.35 1300.91  50
   1  11   0 7793.67 720.370  18
  -1  11   0 8265.18 755.271  18
  -1  11   0 8484.23 740.678  28
  -1 -11   0 9523.31 816.492  38
  -1 -11   0 9056.56 714.203  17
  -1  11   0 7324.64 760.020  33
   1  11   0 8428.95 772.480  35
   1 -11   0 7453.38 1407.30  50
  -1  11   0 8818.22 996.378  48
  -1  11   0 8254.38 717.189  21
  -1  11  -1 23903.5 1317.35  42
   1  11   1 26632.8 1201.46  21
  -1 -11  -1 31560.6 1492.51  38
   1  11   1 30889.5 2952.09   2
  -1 -11  -1 29471.3 1276.26  19
  -1  11  -1 29745.2 1450.00  27
  -1  11  -1 27177.1 1275.50  13
  -1 -11  -1 24758.0 2362.34  50
  -1  11  -1 29531.1 1325.18  11
  -1 -11  -1 28977.6 1347.57  45
  -1 -11  -1 30279.0 1342.08  39
   1  11   1 29406.1 1317.17  11
   1  11   1 27229.3 1300.43  28
   1  11   1 30703.2 1450.21  27
  -1  11  -1 26942.1 1328.84  28
  -1 -11  -1 28293.4 1291.73  30
   1  11   1 28304.7 1331.32  18
   1 -11   1 29619.2 2794.89   7
   1 -11   1 26932.6 1153.25  17
  -1  11  -1 28467.7 1236.43  26
   1  11   1 29263.2 1392.70  35
  -1  11  -1 26594.4 1353.82  18
  -1  11  -1 27859.5 1480.26  35
  -1  11  -1 30019.7 1827.78  48
  -1 -11  -1 29822.8 1253.85  14
   1 -11   1 27030.8 2721.60  50
   1  11   1 27971.9 1308.96  20
  -1  11  -1 30964.3 2591.83   9
  -1  11  -1 27237.6 1299.92  21
  -1 -11  -1 29119.6 1308.17  17
  -1  11  -2 50410.0 1971.95  42
   1  11   2 67477.3 2009.41  11
  -1  11  -2 59879.3 1931.53  11
  -1  11  -2 61621.3 1993.10  21
  -1 -11  -2 58962.2 3624.68  50
  -1  11  -2 58396.9 2181.74  35
  -1 -11  -2 64693.7 1991.25  17
  -1 -11  -2 64620.6 2161.69  38
  -1 -11  -2 64717.5 1987.73  19
   1  11   2 58207.0 1895.30  28
   1  11   2 63191.9 2068.13  35
  -1 -11  -2 67754.9 1852.04  14
   1  11   2 62458.1 1970.23  18
   1  11   2 59987.0 1807.68  21
  -1  11  -2 53566.2 1986.54  18
   1  11   2 66340.5 4471.62   2
  -1  11  -2 67217.5 3923.87   9
   1 -11   2 67739.9 4132.80   7
   1  11   2 64371.4 2000.97  20
  -1  11  -2 57283.9 1995.25  28
  -1  11  -2 60965.5 2105.26  27
  -1 -11  -2 64388.4 2122.01  45
  -1  11  -2 64786.1 2695.25  48
  -1  11  -2 66843.9 1991.97  13
  -1  11  -2 62475.6 1874.70  26
   1 -11   2 55692.4 4026.00  50
  -1 -11  -2 62474.7 2030.07  30
   1  11   2 66450.5 2168.46  27
  -1  11  -3 3906.68 537.178  21
  -1 -11  -3 3880.08 513.196  17
  -1 -11  -3 3489.62 529.595  19
  -1  11  -3 3596.29 590.564  35
   1  11   3 4082.61 504.152  21
  -1  11  -3 4264.46 527.574  13
   1  11   3 3395.29 478.735  18
   1  11   3 3789.82 535.685  35
  -1 -11  -3 3701.80 449.453  15
  -1 -11  -3 4460.73 601.986  30
  -1  11  -3 3751.12 728.984  48
   1  11   3 4041.02 562.161  27
  -1 -11  -3 4310.25 576.571  38
   1  11   3 3613.65 536.246  28
  -1  11  -3 2985.90 488.245  28
  -1  11  -3 3702.61 562.295  27
   1  11   3 4277.14 540.684  20
   1  11   3 3848.44 523.058  11
  -1  11  -3 3026.47 467.159  11
  -1 -11  -3 4007.21 581.245  45
  -1  11  -3 3646.76 484.716  26
  -1 -11  -4 4668.75 504.526  24
  -1 -11  -4 4710.33 595.545  38
  -1 -11  -4 5223.42 613.395  37
  -1 -11  -4 4484.40 548.212  17
   1  11   4 7177.92 743.340  28
   1  11   4 4822.58 586.950  11
  -1 -11  -4 4602.55 481.814  15
   1  11   4 4859.41 564.899  18
  -1  11  -4 4595.56 550.890  26
  -1 -11  -4 4935.45 621.912  19
  -1  11  -4 4710.86 600.400  21
  -1 -11  -4 5046.15 659.395  45
  -1  11  -4 2726.98 501.037  11
  -1 -11  -4 4315.49 612.286  30
  -1  11  -4 4596.58 549.641  13
  -1  11  -4 4032.25 758.033  48
  -1  11  -4 4102.32 617.050  27
  -1  11  -4 3942.31 573.242  28
   1  11   4 4852.31 631.522  27
   1  11   4 4719.17 590.063  35
  -1 -11  -4 4441.96 547.519  12
   1  11   4 4421.46 527.860  21
  -1 -11  -5 7914.27 699.997  16
   1  11   5 7930.24 733.609  35
  -1 -11  -5 7046.86 645.557  17
   1  11   5 7335.87 649.724  18
  -1  11  -5 7001.04 720.547  28
  -1  11  -5 6494.13 596.308  15
   1  11   5 7176.10 640.851  21
  -1 -11  -5 7395.20 774.828  30
  -1 -11  -5 7812.34 765.022  37
   1  11   5 7219.56 695.172  11
  -1  11  -5 7740.84 706.323  26
  -1  11  -5 6477.02 856.338  48
  -1 -11  -5 7289.77 682.762  38
  -1  11  -5 7568.70 669.340  13
   1  11   5 11193.3 927.496  28
  -1  11  -5 6152.03 721.090  27
  -1 -11  -5 7964.45 829.005  45
   1  11   5 7470.90 766.615  27
  -1 -11  -5 7678.38 648.586  24
  -1 -11  -5 7034.73 574.208  15
  -1 -11  -5 7370.25 746.548  19
   1  11   6 6497.95 571.798  21
   1  11   6 5950.06 601.595  11
  -1 -11  -6 5640.65 543.413  24
  -1 -11  -6 6518.32 674.619  19
  -1  11  -6 6165.30 648.187  28
  -1  11  -6 5663.77 520.898  15
   1  11   6 6368.73 616.191  35
  -1 -11  -6 5865.96 695.778  45
  -1 -11  -6 5718.87 649.825  37
  -1  11  -6 4730.64 677.938  48
  -1 -11  -6 6218.56 688.138  30
  -1 -11  -6 5923.24 481.856  15
  -1  11  -6 6032.28 604.017  44
   1  11   6 6528.43 687.638  27
  -1  11  -6 5974.86 560.363  13
  -1 -11  -6 6095.14 609.932  16
  -1  11  -6 6183.26 600.575  26
   1  11   7 4300.88 436.728  35
   1  11   7 6835.47 585.136  28
   1  11   7 5185.83 497.125  11
  -1 -11  -7 4797.73 508.619  19
   1  11   7 4437.74 432.698  21
  -1  11  -7 4826.64 433.101  15
  -1 -11  -7 4170.70 516.790  45
  -1 -11  -7 5446.71 579.476  37
  -1 -11  -7 5365.66 563.243  30
  -1 -11  -7 4456.17 486.027  16
   1  11   7 5289.30 569.032  27
  -1  11  -7 3757.01 410.588  13
  -1  11  -7 4900.46 486.631  26
  -1 -11  -7 4456.91 449.144  24
  -1 -11  -8 7920.26 494.499  19
   1  11   8 7020.19 433.511  20
  -1  11  -8 4684.66 379.368  26
  -1 -11  -8 6362.93 514.049  41
   1 -11   8 5841.11 359.174  32
  -1 -11  -8 7714.18 476.807  24
  -1 -11  -8 7746.53 507.307  16
  -1 -11  -8 6849.63 486.310  45
   1  11   8 8131.47 553.539  27
   1  11   8 7717.46 442.992  21
   1  11   8 6218.74 422.577  28
  -1  11  -8 7403.25 435.874  15
   1  11   8 8238.24 485.662  11
  -1 -11  -8 7032.11 492.131  30
  -1  12   8 2874.33 325.770  18
  -1 -12   8 2701.57 332.773  43
  -1  12   8 3232.32 392.831  35
   1 -12  -8 2877.54 334.439  16
   1  12  -8 2142.88 268.836  26
   1 -12  -8 2854.42 390.688  45
   1 -12  -8 3018.46 370.407  30
   1 -12  -8 2839.03 360.625  37
   1 -12  -8 3200.15 367.645  19
   1  12  -8 3126.21 315.350  15
  -1  12   8 2971.84 360.609  27
  -1 -12   8 3305.57 339.184  22
  -1  12   8 3318.63 371.142  11
  -1  12   8 3300.15 352.466  21
   1  12  -8 3209.48 371.631  44
   1 -12  -7 2149.82 443.430  45
   1  12  -7 1727.09 328.805  20
   1  12  -7 2546.30 326.833  26
  -1  12   7 1274.80 265.589  28
   1  12  -7 2588.30 358.779  15
  -1  12   7 2379.18 384.644  11
   1  12  -7 2616.14 421.521  28
  -1  12   7 2024.36 355.482  18
  -1  12   7 2341.54 362.988  21
   1 -12  -7 2397.22 419.295  30
  -1  12   7 1891.31 377.526  35
  -1 -12   7 2440.55 342.722  34
   1 -12  -7 2364.75 393.373  19
   1  12  -7 2325.38 381.194  13
   1  12  -7 2634.13 410.635  44
   1 -12  -7 2126.54 339.924  16
  -1  12   7 2307.13 388.603  27
   1 -12  -7 1988.43 367.005  37
   1 -12  -7 2545.52 375.773  12
  -1  12   6 15035.5 859.005  28
   1  12  -6 17998.6 883.539  26
  -1  12   6 18093.4 1078.56  27
   1 -12  -6 17518.9 944.747  16
   1 -12  -6 17967.2 1083.05  19
   1  12  -6 18452.8 1078.66  28
   1  12  -6 17672.0 1067.60  44
   1 -12  -6 18246.7 1131.87  30
   1 -12  -6 18383.5 959.983  17
  -1 -12   6 18900.7 1007.88  34
  -1  12   6 18947.5 1006.71  21
   1 -12  -6 17842.9 958.913  12
   1  12  -6 13212.2 1174.12  48
  -1 -12   6 16218.6 878.122  39
  -1  12   6 17746.5 1036.07  18
   1 -12  -6 17755.0 1025.89  37
  -1  12   6 17079.5 1099.90  35
   1  12  -6 19732.1 1035.27  13
   1  12  -6 16331.8 966.518  20
   1 -12  -6 17400.9 1144.25  45
  -1  12   6 19487.2 1065.63  11
   1  12  -6 16270.5 1101.07  27
   1  12  -5 122.798 208.821  13
   1 -12  -5 157.985 193.460  38
   1  12  -5 87.6103 274.703  27
   1 -12  -5 271.966 179.780  12
   1  12  -5 201.849 444.139  48
   1 -12  -5 479.522 359.199  45
   1  12  -5 423.754 327.084  28
   1  12  -5 377.325 266.341  44
   1 -12  -5 150.666 180.976  17
   1 -12  -5 245.368 295.429  30
   1 -12  -5 56.9677 258.610  19
  -1  12   5 218.377 322.971  35
   1  12  -5 100.921 216.629  20
  -1 -12   5 431.279 237.272  39
  -1  12   5-167.911 275.461  28
  -1  12   5 151.438 261.663  27
  -1  12   5 67.2218 224.646  21
  -1  12   5 215.897 277.227  18
   1  12  -5 179.532 223.742  11
  -1  12   5 173.923 205.045  11
  -1  12   4 3571.97 584.008  35
   1  12  -4 3833.99 534.393  20
   1  12  -4 3394.79 751.909  48
   1  12  -4 3896.29 569.294  44
   1  12  -4 3239.41 477.789  21
   1  12  -4 3194.03 514.763  11
   1 -12  -4 3549.94 535.579  30
  -1  12   4 3847.11 516.033  21
  -1  12   4 4249.11 546.388  11
  -1  12   4 3931.74 566.396  18
   1 -12  -4 3747.64 556.741  19
  -1 -12   4 3797.88 449.384  14
  -1  12   4 4227.60 576.817  27
   1 -12  -4 4330.20 583.872  38
  -1  12   4 2829.01 440.374  28
   1 -12  -4 4037.26 595.603  45
  -1 -12   4 3882.15 549.822  39
   1 -12  -4 3537.97 498.171  17
   1  12  -4 3798.50 519.399  13
   1  12  -4 4010.88 570.244  28
   1  12  -4 3603.13 576.434  27
  -1  12   3 15470.4 978.988  28
   1  12  -3 17409.5 1028.92  13
  -1  12   3 17566.0 1128.57  18
  -1  12   3 17704.8 1053.70  11
  -1 -12   3 18474.6 996.882  14
   1  12  -3 15919.1 1055.35  11
  -1  12   3 15265.1 1024.92  33
   1  12  -3 17268.2 1168.95  27
   1  12  -3 15520.6 990.638  21
   1 -12  -3 17580.6 1151.10  38
  -1  12   3 18311.0 1200.73  35
   1 -12  -3 16783.1 1054.00  19
   1 -12  -3 16500.7 1039.87  17
   1  12  -3 14526.7 1108.64  35
  -1  12   3 16936.6 1024.25  21
   1 -12  -3 16606.6 1063.64  30
   1  12  -3 16319.7 1088.67  28
   1  12  -3 16610.2 1048.20  20
  -1  12   3 16826.6 1094.23  27
   1 -12  -3 16844.3 1092.87  45
   1  12  -3 15824.1 1457.37  48
   1  12  -3 16642.4 1117.21  44
  -1  12   2 23163.6 1297.63  27
   1  12  -2 21373.1 1305.15  35
   1  12  -2 19778.1 1217.44  18
   1 -12  -2 23013.9 1312.82  38
  -1  12   2 22855.1 1192.60  21
  -1  12   2 22184.2 1261.72  18
  -1  12   2 21867.3 1309.65  35
   1  12  -2 20315.8 1107.55  21
   1  12  -2 19757.5 1666.15  48
  -1  12   2 22052.8 1175.74  28
   1 -12  -2 24629.4 1241.31  17
   1  12  -2 22181.3 1263.29  28
   1 -12  -2 23154.9 1181.14  19
  -1  12   2 23864.8 1230.12  11
   1 -12  -2 22238.0 1162.90  30
  -1 -12   2 25222.4 1178.51  14
   1  12  -2 20430.4 1224.03  44
   1  12  -2 21786.2 1213.35  11
  -1  12   2 19253.1 1188.08  33
   1  12  -2 21111.3 1198.74  20
   1  12  -2 23409.2 1352.26  27
  -1 -12   2 23330.8 1217.34  38
   1  12  -2 25105.0 1208.58  13
   1 -12  -1 22911.4 1299.75  38
  -1 -12   1 21935.9 1235.54  38
  -1  12   1 21228.3 1152.99  11
  -1  12   1 19448.7 1161.78  42
   1 -12  -1 21868.9 1145.39  17
   1  12  -1 20701.4 1149.17  20
  -1  12   1 20207.4 1123.86  21
   1  12  -1 18311.1 1148.25  18
   1  12  -1 19777.2 1174.06  28
  -1  12   1 20057.1 1213.67  27
   1  12  -1 20757.0 1164.40  11
  -1  12   1 19039.1 1104.32  28
  -1  12   1 19808.6 1189.23  18
   1  12  -1 19958.5 1088.28  21
  -1  12   1 21173.8 1304.15  35
   1  12  -1 22444.4 1307.66  27
  -1  12   1 18207.8 1159.93  33
   1  12  -1 19701.2 1232.79  35
  -1  12   1 23811.0 1634.73  48
   1  12  -1 20339.1 1065.48  13
  -1 -12   1 21641.1 1103.39  14
   1  12  -1 19775.0 1655.82  48
  -1 -12   1 21097.1 1075.08  17
  -1  12   0-28.3724 193.399  11
  -1 -12   0 133.256 214.202  17
  -1  12   0 198.906 284.329  33
  -1  12   0-292.277 389.450  48
  -1  12   0 252.164 238.872  21
   1  12   0-13.9605 179.710  20
   1 -12   0 51.5696 163.510  17
  -1 -12   0 221.546 272.826  38
  -1  12   0-22.0103 218.661  27
  -1 -12   0-27.9389 159.216  14
  -1  12   0-65.4742 294.098  35
   1  12   0 48.7522 242.877  35
   1  12   0 47.9940 194.187  21
   1  12   0-51.1246 209.782  18
  -1 -12   0-195.908 258.245  39
   1  12   0 151.230 255.890  27
   1 -12   0-10.6919 272.044  38
  -1  12   0 322.826 242.784  28
   1  12   0-16.1026 191.846  28
   1  12   0 32.8835 168.860  13
  -1  12   0-145.708 243.279  18
   1  12   0-60.8963 313.962  48
  -1  12   0 151.799 243.341  42
  -1 -12   0 828.527 569.153  50
   1  12   0 4.42182 207.951  11
  -1 -12  -1 252.858 245.149  38
   1  12   1 298.553 241.840  35
  -1  12  -1 142.923 218.329  18
  -1  12  -1 276.052 409.527  48
  -1 -12  -1 213.996 150.309  19
   1  12   1 186.372 233.791  18
  -1 -12  -1 172.278 232.789  17
   1 -12   1 297.809 247.550  38
   1  12   1 410.790 244.495  20
   1 -12   1 138.546 149.983  17
  -1 -12  -1 110.751 170.158  39
   1  12   1 216.907 234.658  27
   1  12   1 202.505 229.310  11
  -1 -12  -1 334.372 186.142  45
  -1  12  -1 284.055 250.560  11
  -1  12  -1 326.015 246.885  27
  -1  12  -1 262.128 196.453  28
   1  12   1 162.164 219.138  28
  -1  12  -1-78.1594 165.873  26
  -1 -12  -1 275.658 207.852  14
   1  12   1 242.432 196.062  21
  -1  12  -1 158.998 267.752  35
  -1  12  -1 348.962 254.595  21
  -1  12  -1 207.464 217.929  13
  -1  12  -1 556.109 276.586  42
  -1  12  -2 6187.72 631.341  13
   1  12   2 5999.68 687.472  27
  -1  12  -2 4854.12 641.291  18
   1  12   2 5902.34 639.861  11
  -1  12  -2 5552.97 642.640  28
  -1 -12  -2 6525.95 702.097  45
  -1  12  -2 5833.81 648.525  21
   1  12   2 5728.51 653.979  35
  -1 -12  -2 6651.90 603.344  14
  -1  12  -2 5586.35 661.112  27
  -1 -12  -2 5935.36 633.482  19
  -1  12  -2 5338.85 824.327  48
   1  12   2 5957.84 598.908  21
  -1  12  -2 6242.11 611.992  26
  -1 -12  -2 6268.67 654.151  17
   1  12   2 6289.73 642.283  20
   1  12   2 4960.52 580.443  28
  -1 -12  -2 6276.02 665.902  30
  -1 -12  -2 6277.13 708.323  38
   1  12   2 5785.00 631.048  18
  -1  12  -2 5149.18 694.645  35
   1 -12   2 5333.29 595.846  38
  -1  12  -2 5575.33 619.433  11
   1  12   3 5622.05 612.012  18
  -1 -12  -3 6400.40 738.220  45
  -1  12  -3 5634.06 904.737  48
  -1  12  -3 5181.97 640.214  27
  -1 -12  -3 5819.12 646.427  17
   1  12   3 5949.51 634.906  11
  -1 -12  -3 6035.43 676.073  19
  -1  12  -3 4917.54 705.396  35
   1  12   3 4977.38 587.004  28
  -1 -12  -3 5674.85 658.202  30
  -1  12  -3 4663.06 595.266  11
   1  12   3 6011.25 631.066  20
  -1 -12  -3 6198.52 703.378  38
   1  12   3 5880.36 589.750  21
   1  12   3 6398.75 720.074  27
  -1  12  -3 5819.78 603.402  26
  -1  12  -3 5622.97 611.195  13
   1  12   3 6489.95 690.527  35
  -1  12  -3 5579.68 660.858  21
  -1  12  -3 5761.04 659.695  28
  -1 -12  -4 615.765 286.539  38
  -1  12  -4 598.131 260.694  13
  -1  12  -4 277.116 268.015  21
  -1 -12  -4 699.535 320.945  19
  -1  12  -4 155.553 221.672  11
   1  12   4 544.462 292.690  11
   1  12   4 606.352 257.815  18
   1  12   4 296.043 201.723  21
   1  12   4 458.724 261.097  20
   1  12   4 335.941 224.180  35
   1  12   4 18.1647 259.022  28
  -1  12  -4 399.325 212.043  26
   1  12   4 483.139 308.113  27
  -1  12  -4 565.704 281.153  28
  -1  12  -4 406.809 282.615  27
  -1 -12  -4 366.081 325.038  45
  -1 -12  -4 590.461 256.327  17
  -1  12  -4 171.669 401.158  48
  -1 -12  -4 568.695 320.506  30
  -1  12  -5 13278.9 853.347  26
  -1 -12  -5 13526.8 845.524  17
   1  12   5 12672.4 856.006  28
  -1 -12  -5 12329.2 873.407  37
  -1  12  -5 11735.9 1107.58  48
  -1 -12  -5 13128.7 780.298  24
  -1 -12  -5 13186.1 1006.57  45
   1  12   5 12349.9 794.653  21
   1  12   5 12743.9 813.485  18
   1  12   5 12028.5 847.466  35
  -1  12  -5 13086.8 908.450  28
  -1 -12  -5 13322.0 987.228  30
  -1 -12  -5 13161.3 945.858  19
  -1 -12  -5 12986.4 854.881  38
  -1  12  -5 10645.7 868.866  27
  -1  12  -5 13002.3 769.769  15
  -1  12  -5 14201.3 874.974  13
   1  12   5 13950.8 908.984  11
   1  12   5 13095.2 864.116  20
   1  12   5 13651.3 969.242  27
  -1 -12  -6 35495.4 1454.65  30
  -1 -12  -6 32978.9 1200.52  16
   1  12   6 33193.2 1244.13  35
   1  12   6 32651.5 1216.32  20
   1 -12   6 32858.0 1131.02  34
  -1 -12  -6 34928.3 1379.24  37
  -1  12  -6 34763.7 1136.34  15
  -1 -12  -6 34131.5 1461.07  45
  -1  12  -6 35231.7 1237.55  13
   1  12   6 33227.7 1174.51  21
  -1 -12  -6 36249.1 1197.99  24
   1  12   6 31841.9 1220.74  28
   1  12   6 35440.7 1297.40  11
  -1  12  -6 33148.5 1313.27  28
  -1 -12  -6 37345.5 1444.81  19
   1  12   6 34819.1 1405.71  27
  -1  12  -6 34331.7 1248.66  26
   1  12   7 171.050 146.135  21
   1  12   7 201.210 173.044  11
  -1 -12  -7 235.721 211.573  30
  -1 -12  -7 197.915 185.442  45
   1  12   7-157.803 193.364  28
  -1  12  -7 26.4406 145.628  26
  -1 -12  -7 76.0108 174.721  41
  -1 -12  -7 60.2827 134.881  16
  -1  12  -7 62.5488 124.185  15
  -1 -12  -7 51.2548 168.322  19
   1  12   7 137.625 145.121  20
  -1 -12  -7 93.4100 123.782  24
   1  12   7 80.2695 189.313  27
  -1 -12  -8 952.705 206.823  41
   1  12   8 1471.11 235.723  27
  -1 -13   8 3770.03 314.550  43
  -1  13   8 4167.38 349.834  35
  -1  13   8 3972.26 337.054  27
  -1 -13   8 4772.65 356.995  32
  -1 -13   8 4589.20 319.836  22
   1 -13  -8 4667.51 390.475  30
   1 -13  -8 3034.81 284.914  41
   1  13  -8 4900.47 326.466  15
   1 -13  -8 5264.33 384.933  19
  -1  13   8 5278.50 382.374  11
   1 -13  -8 4973.78 416.980  45
  -1  13   8 5258.10 363.726  21
   1  13  -7-44.5732 139.432  15
   1 -13  -7 87.8591 202.001  45
  -1 -13   7 47.1367 153.578  22
   1  13  -7 78.1085 147.458  20
   1  13  -7 24.7905 151.421  44
  -1  13   7 116.396 149.384  18
   1  13  -7 45.5733 155.082  13
  -1 -13   7 9.12917 122.450  34
  -1  13   7-14.0885 171.742  11
  -1  13   7 214.914 180.041  21
  -1  13   7 35.2027 181.304  35
   1 -13  -7 21.3850 177.896  30
  -1 -13   7-77.8128 169.061  43
  -1  13   7 115.802 174.093  27
   1 -13  -7 143.900 184.500  19
   1 -13  -7-95.1740 133.096  37
   1 -13  -6 6042.57 647.727  45
   1 -13  -6 5854.03 603.305  19
  -1  13   6 5268.15 544.228  18
   1  13  -6 5057.35 492.721  20
   1  13  -6 5841.80 553.775  44
  -1 -13   6 5758.16 494.400  39
  -1 -13   6 5690.11 531.833  34
   1 -13  -6 6311.52 529.600  17
  -1  13   6 5575.41 612.452  35
  -1  13   6 5645.77 488.845  28
   1  13  -6 6087.57 598.884  28
   1 -13  -6 5819.25 612.964  30
  -1  13   6 5388.60 565.852  27
   1  13  -6 5204.03 495.598  15
  -1  13   6 6014.75 563.272  11
  -1  13   6 5517.24 528.814  21
   1  13  -6 6586.38 580.956  13
   1  13  -5 4829.34 634.797  27
   1 -13  -5 5739.14 661.194  45
  -1  13   5 6287.63 653.480  18
  -1  13   5 5181.29 523.649  28
  -1 -13   5 5837.27 572.314  39
   1  13  -5 5310.45 830.683  48
   1 -13  -5 5597.18 624.429  19
   1 -13  -5 6463.89 679.917  30
   1 -13  -5 5458.26 574.993  38
   1  13  -5 4609.20 513.570  20
   1  13  -5 6217.68 651.064  28
  -1  13   5 5958.31 626.013  27
  -1  13   5 5672.99 581.885  21
  -1  13   5 6232.76 614.502  11
   1  13  -5 4927.67 564.543  44
   1  13  -5 6235.15 605.758  13
   1 -13  -5 5823.04 579.640  17
  -1  13   5 5512.35 664.076  35
  -1  13   4 33866.4 1402.82  21
   1  13  -4 31310.7 1444.29  11
  -1 -13   4 36174.1 1505.31  39
   1 -13  -4 36389.7 1592.06  45
   1 -13  -4 34127.1 1519.63  38
   1 -13  -4 34732.3 1519.93  30
  -1  13   4 34269.2 1603.48  35
   1  13  -4 33304.8 1387.94  20
   1 -13  -4 36570.1 1535.69  19
  -1 -13   4 35633.9 1279.92  14
   1  13  -4 32500.4 1485.89  28
  -1  13   4 30477.2 1301.21  28
   1 -13  -4 35400.7 1463.83  17
   1  13  -4 29025.7 1288.37  21
   1  13  -4 34346.4 1498.90  44
   1  13  -4 32857.2 1570.21  27
  -1  13   4 33306.6 1500.04  27
  -1  13   4 34634.5 1448.19  11
   1  13  -4 28998.1 1906.10  48
   1  13  -4 35358.0 1417.08  13
  -1  13   4 34125.3 1519.51  18
  -1 -13   3 312.808 284.403  39
   1 -13  -3 249.911 207.799  17
   1  13  -3 770.857 534.037  48
   1 -13  -3 245.904 251.853  38
   1  13  -3 317.057 292.850  44
   1  13  -3 224.185 279.156  28
   1  13  -3 518.576 353.836  35
   1  13  -3 168.952 186.496  20
  -1  13   3 213.496 232.466  18
  -1  13   3-8.56950 251.117  21
  -1  13   3 801.541 397.798  35
  -1  13   3 214.190 196.156  33
  -1  13   3 509.110 256.620  11
  -1 -13   3 221.244 214.514  14
   1 -13  -3 100.795 216.571  30
  -1  13   3 179.018 257.558  27
  -1  13   3 39.2798 204.716  28
   1  13  -3 58.4843 221.894  11
   1  13  -3 125.138 282.079  27
   1 -13  -3 58.5920 164.909  14
   1  13  -3 181.858 244.632  13
   1  13  -3 44.9139 180.926  21
   1 -13  -3 81.5615 196.686  45
   1 -13  -3 397.989 254.264  19
  -1  13   2 22511.4 1269.18  33
   1  13  -2 26893.7 1381.77  28
  -1  13   2 28820.9 1354.18  21
  -1  13   2 27524.2 1489.85  35
   1  13  -2 25889.4 1862.46  48
   1 -13  -2 30659.9 1386.86  17
   1  13  -2 30013.6 1309.90  13
   1 -13  -2 29168.6 1303.72  19
  -1  13   2 27479.6 1295.04  28
   1  13  -2 28320.9 1391.93  11
   1  13  -2 27944.5 1329.30  20
  -1 -13   2 29747.6 1438.81  39
   1  13  -2 27458.6 1468.34  27
  -1  13   2 27262.4 1415.62  27
  -1  13   2 28759.8 1446.72  18
  -1 -13   2 28059.1 1333.92  38
   1  13  -2 24659.4 1402.87  35
  -1 -13   2 30086.0 1298.64  14
   1  13  -2 26082.3 1257.17  21
  -1  13   2 29076.4 1354.32  11
   1 -13  -2 29148.3 1487.76  38
  -1 -13   1 729.272 275.447  39
  -1  13   1 465.911 245.664  42
  -1 -13   1 566.434 243.141  14
  -1  13   1 585.683 335.002  35
   1  13  -1 908.806 350.068  27
   1  13  -1 847.963 255.821  13
   1  13  -1 869.731 283.311  20
   1  13  -1 681.328 352.150  35
  -1  13   1 603.650 303.724  33
   1  13  -1 687.424 309.188  11
  -1 -13   1 674.798 250.341  17
  -1  13   1 511.856 344.049  48
  -1  13   1 723.402 319.502  18
  -1  13   1 788.738 269.949  11
   1  13  -1 847.417 363.984  18
   1 -13  -1 732.440 299.244  17
  -1 -13   1 743.801 319.721  38
   1  13  -1 512.441 237.429  21
   1  13  -1 680.455 512.521  48
   1 -13  -1 936.805 354.449  38
  -1  13   1 514.855 260.379  21
  -1  13   1 674.747 279.930  28
  -1  13   1 466.469 257.222  27
   1  13  -1 556.929 298.140  28
  -1  13   0 4248.05 575.708  42
   1  13   0 5190.11 617.368  28
  -1  13   0 5477.75 606.291  11
  -1  13   0 5029.29 596.753  21
  -1 -13   0 5520.01 664.835  38
  -1  13   0 4987.99 588.752  28
  -1 -13   0 5404.29 599.713  17
   1  13   0 5719.73 641.089  11
   1  13   0 4108.35 791.143  48
  -1  13   0 4899.62 676.325  35
   1  13   0 4624.72 551.136  20
   1 -13   0 5568.03 577.818  17
   1  13   0 4292.10 605.950  35
  -1  13   0 5359.08 894.873  48
  -1  13   0 5004.15 623.705  27
   1  13   0 5258.20 671.001  27
  -1 -13   0 4968.82 607.043  39
  -1 -13   0 5809.57 590.404  14
   1  13   0 5229.43 571.085  21
   1 -13   0 5492.77 662.712  38
  -1  13   0 5281.84 602.117  13
  -1  13   0 4676.82 633.219  18
   1  13   0 5841.60 567.027  13
   1  13   0 4992.97 631.005  18
  -1  13  -1 265.869 228.059  11
  -1  13  -1 24.5171 255.421  18
  -1 -13  -1 385.696 269.594  17
  -1  13  -1 442.546 458.562  48
   1  13   1 219.791 241.340  35
  -1  13  -1 371.393 262.960  27
   1 -13   1 347.354 221.156  38
   1 -13   1 374.144 182.741  17
  -1  13  -1 554.163 311.229  21
   1  13   1 273.585 248.817  18
   1  13   1 631.563 216.364  13
  -1  13  -1 315.296 247.472  42
   1  13   1 168.794 249.745  27
  -1  13  -1 501.535 329.981  35
   1  13   1 336.080 228.762  20
   1  13   1 326.766 225.637  21
  -1 -13  -1 572.426 232.321  14
   1  13   1 521.290 296.419  28
  -1 -13  -1 391.241 209.500  39
  -1  13  -1 598.417 298.319  13
  -1  13  -1 428.706 263.575  28
   1  13   1 586.641 283.859  11
  -1 -13  -1 577.136 293.415  38
  -1 -13  -2 69.7511 228.271  38
  -1  13  -2 6.58436 156.699  26
  -1  13  -2-156.506 195.461  11
   1  13   2 127.077 187.440  21
   1  13   2 0.96764 211.907  35
   1  13   2 60.0066 236.031  18
  -1  13  -2-111.433 223.213  28
  -1  13  -2 165.921 211.987  13
   1  13   2-61.8776 251.505  28
   1 -13   2 205.676 215.494  38
  -1 -13  -2 100.097 173.294  30
  -1 -13  -2 263.346 264.380  17
  -1 -13  -2 79.7744 187.409  19
  -1  13  -2 124.570 314.082  35
   1  13   2 50.4186 252.950  27
  -1  13  -2 161.719 252.920  27
  -1 -13  -2 72.7004 227.513  45
   1  13   2 158.615 202.605  20
  -1 -13  -2 34.7416 165.955  14
  -1  13  -2-290.117 286.067  21
  -1  13  -2-3.35057 427.653  48
   1  13   2 82.1172 229.013  11
  -1 -13  -3 12567.6 956.385  45
   1  13   3 13664.7 932.682  11
   1  13   3 12822.2 862.886  20
  -1  13  -3 11149.9 837.003  11
  -1  13  -3 11900.1 872.996  21
   1  13   3 12639.2 838.060  21
   1  13   3 11810.1 856.007  18
  -1  13  -3 11847.8 1230.16  48
  -1 -13  -3 13734.4 940.800  17
  -1 -13  -3 12803.7 929.873  30
  -1  13  -3 13125.7 890.462  13
  -1  13  -3 12703.2 826.981  26
  -1  13  -3 10311.4 832.669  28
   1 -13   3 12664.5 775.716  14
  -1  13  -3 11829.3 929.054  27
   1  13   3 12907.8 970.212  27
  -1 -13  -3 13348.4 984.969  38
   1  13   3 12558.7 892.987  28
  -1 -13  -3 13117.8 911.723  19
   1  13   3 11785.8 899.699  35
  -1 -13  -4 3933.72 570.383  45
  -1 -13  -4 4193.10 568.877  30
   1  13   4 3711.16 462.911  18
  -1  13  -4 3949.65 421.064  15
  -1 -13  -4 1818.03 377.230  41
  -1 -13  -4 3375.81 484.823  38
  -1 -13  -4 4205.97 555.939  19
  -1  13  -4 3477.77 703.209  48
  -1  13  -4 3364.72 493.921  21
   1 -13   4 3208.10 355.291  14
  -1  13  -4 3665.75 511.762  28
  -1  13  -4 3293.64 493.971  27
   1  13   4 3385.50 473.321  28
  -1 -13  -4 4248.61 506.177  17
   1  13   4 4185.00 571.422  27
   1  13   4 3477.63 467.232  35
  -1  13  -4 3781.43 458.499  26
   1  13   4 3530.79 451.342  20
  -1  13  -4 4230.52 505.402  13
   1  13   4 4051.02 471.735  21
   1  13   4 4262.04 537.242  11
  -1 -13  -5 11904.5 836.844  19
   1  13   5 9589.39 699.872  28
  -1 -13  -5 12080.8 743.114  17
   1 -13   5 10324.4 676.993  39
   1  13   5 11645.8 721.562  20
   1  13   5 10492.8 733.488  35
   1  13   5 11138.5 691.246  21
  -1 -13  -5 12244.2 759.484  38
   1  13   5 10629.9 674.003  18
  -1 -13  -5 11625.1 875.646  45
  -1  13  -5 12056.6 747.904  13
  -1  13  -5 10729.5 769.718  28
  -1 -13  -5 11632.4 849.855  30
  -1  13  -5 10840.7 642.215  15
   1  13   5 11903.8 852.932  27
  -1  13  -5 9700.70 957.632  48
   1  13   5 12224.7 796.068  11
  -1  13  -5 11470.2 717.746  26
   1  13   6 543.280 240.930  27
   1  13   6 487.719 167.580  35
  -1 -13  -6 401.006 226.032  30
   1 -13   6 417.554 160.091  34
   1  13   6 649.388 232.134  11
  -1 -13  -6 422.371 254.304  45
  -1 -13  -6 240.135 182.208  41
  -1 -13  -6 476.844 231.862  19
   1  13   6 551.414 215.120  28
  -1  13  -6 550.600 168.412  15
  -1  13  -6 419.280 175.985  26
  -1  13  -6 251.647 237.897  48
  -1  13  -6 793.606 224.248  13
   1  13   6 556.717 188.629  21
   1  13   6 437.425 169.449  20
  -1  13  -7 113.051 109.652  15
  -1 -13  -7 13.2514 172.783  30
  -1 -13  -7-12.0299 171.485  45
  -1 -13  -7 66.7187 152.769  19
  -1 -13  -7 211.450 150.100  41
   1 -13   7-139.667 135.165  43
   1  13   7-55.1388 100.279  21
   1  13   7 6.75887 129.731  11
   1 -13   7 11.6024 104.674  22
   1  13   7 150.156 146.086  28
   1  13   7 48.2728 160.315  27
   1 -14  -7 312.598 192.764  45
  -1  14   7 519.281 177.557  21
  -1 -14   7 63.8212 128.230  22
  -1  14   7 179.997 123.776  18
  -1 -14   7 257.072 172.068  43
   1 -14  -7 342.260 181.421  30
   1 -14  -7 208.364 168.555  19
  -1  14   7 425.133 168.650  11
  -1  14   7 209.925 143.947  35
   1  14  -7 230.399 143.304  15
  -1  14   7 219.026 158.619  27
  -1 -14   7 416.959 129.973  34
  -1  14   6 3056.37 371.166  11
   1 -14  -6 2642.69 365.484  19
  -1  14   6 2733.56 344.044  21
   1  14  -6 3161.96 388.789  28
   1 -14  -6 3055.72 415.501  45
  -1 -14   6 2889.06 349.147  34
  -1  14   6 2949.35 372.859  18
  -1 -14   6 2864.97 312.880  39
  -1 -14   6 2892.99 387.067  43
   1 -14  -6 3029.68 404.319  30
   1 -14  -6 2800.98 320.985  17
   1  14  -6 2773.96 326.470  44
   1  14  -6 2755.79 319.942  15
  -1  14   6 2551.32 354.310  27
  -1 -14   6 3036.20 353.543  22
  -1  14   6 2681.74 385.786  35
   1  14  -6 3414.15 375.243  13
   1  14  -5 35.3293 181.181  44
   1  14  -5 142.193 144.676  20
  -1  14   5 148.775 217.719  21
   1 -14  -5 31.8182 192.410  30
   1  14  -5 26.7489 217.040  28
   1 -14  -5 4.17214 211.054  19
  -1  14   5 119.722 247.113  35
   1  14  -5-140.220 204.297  13
  -1  14   5 27.6968 193.066  11
  -1  14   5 87.7032 220.169  18
   1 -14  -5 21.2076 181.290  17
  -1 -14   5-122.293 164.397  39
  -1  14   5 316.057 177.934  28
  -1  14   5 24.6011 202.195  27
  -1 -14   5 120.770 202.533  34
   1  14  -5-210.535 339.927  48
   1 -14  -5 71.6167 220.738  45
   1  14  -5 34.3608 242.107  27
   1 -14  -5-12.2021 170.932  38
   1 -14  -4 4153.67 518.173  45
  -1  14   4 3698.79 547.233  35
   1  14  -4 4299.78 472.055  20
   1  14  -4 4207.34 523.544  28
   1  14  -4 4025.92 565.729  27
   1  14  -4 4415.93 512.839  13
  -1 -14   4 4154.40 504.494  39
  -1  14   4 4091.21 490.833  21
   1 -14  -4 4165.99 507.033  17
   1 -14  -4 4054.94 505.714  30
   1 -14  -4 4369.28 541.165  38
  -1  14   4 4797.36 489.772  28
  -1  14   4 3785.22 515.357  27
  -1  14   4 4308.82 542.821  18
  -1 -14   4 3826.84 409.660  14
   1  14  -4 3359.50 483.379  11
   1 -14  -4 4240.49 516.349  19
   1  14  -4 3915.40 458.720  21
   1  14  -4 4504.00 504.430  44
  -1  14   4 4380.21 514.739  11
   1  14  -4 3476.37 765.522  48
  -1 -14   3 5636.85 630.160  39
  -1  14   3 5058.63 623.450  18
   1  14  -3 4662.59 512.456  21
   1 -14  -3 5866.08 531.503  14
  -1 -14   3 5683.58 541.081  14
   1  14  -3 4739.20 619.586  27
   1 -14  -3 4876.85 533.313  19
  -1  14   3 4873.93 556.543  11
   1 -14  -3 5877.27 608.243  17
   1  14  -3 4588.06 900.642  48
  -1  14   3 5283.09 552.225  28
   1  14  -3 5629.50 569.527  13
   1 -14  -3 5308.58 563.892  45
   1  14  -3 4689.28 513.945  20
   1 -14  -3 5724.78 575.764  30
  -1  14   3 5573.40 697.092  35
   1  14  -3 4895.25 584.429  11
   1  14  -3 5119.44 618.022  28
  -1  14   3 5308.24 617.797  27
   1 -14  -3 5367.85 636.661  38
  -1  14   3 6235.54 610.912  21
   1 -14  -2 1400.32 366.657  38
  -1 -14   2 1483.58 347.263  14
  -1  14   2 1041.70 415.018  35
  -1  14   2 1505.47 348.646  11
   1  14  -2 1044.65 266.302  20
  -1 -14   2 1032.18 297.903  38
  -1  14   2 1029.97 315.964  13
  -1 -14   2 1352.94 354.355  39
   1  14  -2 986.905 509.579  48
   1 -14  -2 1414.59 302.253  19
   1 -14  -2 1060.47 280.110  39
   1 -14  -2 1222.64 334.318  17
  -1  14   2 1362.61 337.405  21
   1  14  -2 1344.65 304.628  21
   1  14  -2 1118.92 374.356  35
   1 -14  -2 1301.23 304.411  14
  -1  14   2 988.870 335.792  27
   1  14  -2 1543.49 391.847  28
   1  14  -2 1407.21 388.161  27
   1  14  -2 1420.26 319.400  13
  -1  14   2 1268.12 367.424  18
   1  14  -2 1166.77 340.621  11
  -1  14   2 1132.71 300.564  28
  -1  14   1 4677.84 578.335  21
   1  14  -1 3649.94 569.660  18
   1  14  -1 3734.44 471.755  20
  -1  14   1 4282.88 625.976  35
   1  14  -1 3311.69 718.748  48
  -1  14   1 4066.39 595.609  18
   1  14  -1 5134.54 540.917  13
  -1  14   1 4299.03 575.129  27
   1  14  -1 4721.31 589.548  28
  -1  14   1 4016.45 538.159  13
   1  14  -1 4194.78 502.697  21
   1 -14  -1 4541.14 519.241  14
  -1 -14   1 4765.10 509.438  17
  -1  14   1 4439.92 546.302  11
  -1  14   1 3474.16 643.641  48
  -1  14   1 4583.84 549.173  28
  -1 -14   1 4126.84 552.267  39
  -1 -14   1 5165.77 550.534  14
   1  14  -1 4162.52 596.946  27
   1 -14  -1 4401.24 611.049  38
   1  14  -1 3582.74 565.475  35
   1  14  -1 4633.62 575.148  11
   1 -14  -1 4614.16 539.083  17
  -1 -14   1 4162.30 553.415  38
   1  14   0 3643.90 441.169  13
   1  14   0 3033.88 503.031  18
   1  14   0 2921.18 467.211  28
  -1 -14   0 3176.17 479.487  39
   1  14   0 3406.44 555.427  27
   1 -14   0 2703.47 488.279  38
  -1 -14   0 2655.29 488.169  38
  -1  14   0 2694.74 537.955  35
   1  14   0 3289.81 504.780  11
  -1  14   0 2385.37 429.301  42
  -1  14   0 3018.14 483.851  27
  -1  14   0 3133.14 687.694  48
  -1  14   0 2755.28 437.791  28
   1  14   0 2774.02 404.777  21
   1  14   0 3219.24 511.839  35
   1 -14   0 3386.82 442.100  17
  -1 -14   0 2830.06 422.448  17
  -1  14   0 3260.40 496.170  21
  -1  14   0 3545.16 482.821  13
  -1 -14   0 3373.74 456.871  14
   1 -14   0 1834.21 422.326  14
   1  14   0 2735.05 639.283  48
  -1  14   0 2969.08 517.959  18
  -1  14   0 3396.22 480.499  11
   1  14   0 3106.57 435.610  20
   1 -14   1 9827.00 731.091  14
   1  14   1 10453.5 826.760  11
  -1  14  -1 9435.82 909.163  35
   1 -14   1 10150.2 804.535  38
  -1  14  -1 9687.25 799.000  21
   1 -14   1 9495.55 660.836  17
   1  14   1 9353.46 713.316  21
   1  14   1 9053.99 709.121  20
  -1  14  -1 8360.44 793.713  18
   1  14   1 8843.60 770.577  18
  -1  14  -1 9342.17 819.654  27
  -1  14  -1 8695.90 734.788  11
  -1  14  -1 9594.22 774.958  28
   1  14   1 9837.86 833.627  35
  -1 -14  -1 10521.5 803.320  17
   1  14   1 9315.31 783.564  28
   1  14   1 10130.2 891.530  27
  -1 -14  -1 10113.7 760.685  39
  -1 -14  -1 10701.3 894.718  38
  -1  14  -1 10121.6 783.839  13
  -1  14  -1 9482.55 1118.09  48
  -1 -14  -1 10103.2 737.495  14
  -1 -14  -2 5542.24 550.047  19
  -1  14  -2 4959.85 572.207  21
   1  14   2 5916.56 566.041  21
  -1  14  -2 4691.05 469.424  26
  -1 -14  -2 5132.65 631.959  38
  -1 -14  -2 5257.65 546.842  30
   1  14   2 4829.61 580.847  35
  -1 -14  -2 5524.60 607.586  17
   1 -14   2 5495.45 535.615  14
   1  14   2 5061.27 594.977  28
  -1  14  -2 4909.63 556.049  11
   1  14   2 5054.62 531.765  20
  -1 -14  -2 5473.85 511.719  14
  -1  14  -2 4159.60 524.175  28
  -1  14  -2 4509.88 576.714  27
  -1  14  -2 4564.19 855.920  48
   1  14   2 5218.47 647.923  27
   1  14   2 6144.31 638.285  11
  -1  14  -2 4437.37 653.522  35
  -1 -14  -2 5077.83 566.156  45
   1 -14   2 4780.15 522.943  38
   1  14   2 5084.80 577.715  18
  -1  14  -2 5756.42 587.117  13
  -1 -14  -3 13801.0 884.335  30
  -1 -14  -3 13555.4 910.458  45
   1  14   3 12767.4 782.653  20
   1  14   3 12556.6 846.771  28
   1  14   3 12957.6 842.390  18
   1  14   3 12484.0 855.334  35
  -1  14  -3 12689.0 847.937  28
  -1 -14  -3 14302.9 967.975  38
  -1  14  -3 14216.8 783.197  26
   1  14   3 15536.1 950.528  11
   1  14   3 12979.4 779.980  21
  -1  14  -3 13217.5 1255.56  48
  -1  14  -3 14502.1 880.392  13
   1 -14   3 13546.1 752.736  14
  -1 -14  -3 14825.3 915.457  17
  -1  14  -3 11504.6 781.917  11
  -1 -14  -3 14127.0 873.195  19
  -1  14  -3 12732.6 893.795  27
   1  14   3 12996.5 953.609  27
  -1  14  -3 12978.8 852.159  21
  -1  14  -4 7190.84 538.862  26
  -1  14  -4 6384.83 842.826  48
  -1 -14  -4 7003.39 653.987  45
   1  14   4 6678.25 591.065  35
  -1 -14  -4 7358.29 622.931  19
  -1  14  -4 7383.96 620.413  28
   1  14   4 7624.70 563.878  21
   1  14   4 7288.31 579.104  18
   1  14   4 6817.25 593.146  28
   1  14   4 7403.94 553.169  20
  -1 -14  -4 7829.72 661.034  30
  -1  14  -4 6110.62 598.896  27
  -1  14  -4 6490.17 475.906  15
   1  14   4 7329.60 681.523  27
   1  14   4 7626.48 637.646  11
   1 -14   4 7056.81 594.610  39
  -1 -14  -4 7578.42 639.044  38
  -1  14  -4 7476.28 607.645  13
  -1 -14  -4 7967.46 632.003  17
   1 -14   5 364.604 157.049  39
  -1 -14  -5 678.988 243.789  19
  -1 -14  -5 207.549 145.039  38
  -1 -14  -5 515.702 251.424  30
  -1  14  -5 488.724 156.966  15
   1  14   5 429.533 168.624  21
   1  14   5 506.220 187.834  35
   1  14   5 379.088 184.465  11
   1 -14   5 692.850 215.764  34
  -1 -14  -5 591.404 196.454  17
  -1  14  -5 391.188 211.507  28
  -1  14  -5 328.868 147.254  26
  -1  14  -5 591.320 203.622  13
   1  14   5 380.530 202.526  28
   1  14   5 452.991 249.347  27
  -1  14  -5 358.414 314.818  48
  -1 -14  -5 391.848 163.614  41
  -1 -14  -5 602.767 247.129  45
   1  14   6 2159.31 223.520  21
  -1 -14  -6 2567.12 336.076  45
   1  14   6 2700.34 305.550  11
  -1 -14  -6 2753.63 328.020  19
   1 -14   6 1394.81 184.625  34
  -1  14  -6 1349.08 220.677  13
  -1 -14  -6 2238.55 311.514  30
   1  14   6 2263.12 312.319  27
  -1 -14  -6 1992.85 236.713  41
  -1  14  -6 1918.48 197.265  15
   1  14   6 2116.22 261.129  28
  -1  14  -6 2435.67 239.411  26
  -1 -15   6 56.8026 118.135  34
   1 -15  -6 219.458 129.706  17
   1  15  -6 374.028 173.872  28
   1  15  -6 70.0227 120.543  15
   1 -15  -6 104.638 143.880  19
  -1  15   6 65.9130 126.201  18
   1 -15  -6 65.2937 140.243  30
  -1 -15   6 183.042 140.814  22
  -1  15   6 123.270 150.680  35
  -1  15   6 267.798 153.219  11
   1  15  -6 219.945 135.554  13
  -1 -15   6 18.3807 134.546  43
  -1  15   6 157.066 144.104  21
  -1  15   6 115.830 145.045  27
   1 -15  -6 126.486 150.739  45
  -1  15   5 4274.48 463.490  35
   1  15  -5 4758.61 419.769  13
  -1 -15   5 4329.73 419.445  43
  -1  15   5 4543.23 423.161  11
  -1 -15   5 4117.57 391.513  39
  -1  15   5 4097.62 424.111  18
  -1 -15   5 4711.28 411.039  22
   1 -15  -5 4353.29 424.742  30
   1 -15  -5 4518.19 437.310  45
   1 -15  -5 4208.20 422.579  19
   1 -15  -5 4796.55 423.251  17
   1  15  -5 4366.40 431.734  28
  -1  15   5 4168.58 430.283  27
   1  15  -5 3819.17 441.664  27
   1  15  -5 4074.49 353.837  15
  -1 -15   5 4629.16 428.526  34
   1 -15  -5 4353.76 395.882  38
  -1  15   5 4493.02 418.266  21
   1 -15  -4 3746.13 413.476  30
   1  15  -4 3597.06 478.433  27
  -1  15   4 3718.14 420.403  11
  -1  15   4 3494.84 451.605  18
  -1 -15   4 2965.80 377.807  43
  -1 -15   4 3564.36 433.502  34
  -1  15   4 3707.30 442.398  27
   1 -15  -4 3603.90 417.051  19
  -1  15   4 3503.72 416.049  21
  -1  15   4 3541.80 371.335  28
   1  15  -4 3473.21 442.676  28
   1 -15  -4 3729.27 422.247  45
   1 -15  -4 3607.90 419.498  17
  -1 -15   4 3945.17 447.633  39
  -1 -15   4 3947.88 401.009  22
  -1  15   4 3328.82 466.311  35
   1  15  -4 2722.13 395.917  11
   1 -15  -4 3713.60 449.460  38
   1  15  -4 4020.30 425.258  13
  -1 -15   4 3623.52 348.112  14
   1 -15  -3 109.741 140.609  14
  -1  15   3-10.8559 222.510  27
   1  15  -3-11.2673 259.333  27
   1  15  -3 200.443 230.886  13
  -1  15   3 111.960 171.005  11
  -1 -15   3 85.2265 214.507  39
  -1  15   3 261.229 232.346  21
  -1  15   3 36.4163 250.601  35
  -1 -15   3 143.181 163.799  14
   1  15  -3 190.184 169.837  21
  -1  15   3 94.0180 141.771  13
   1  15  -3 56.5273 194.761  11
   1 -15  -3 301.420 240.336  17
   1  15  -3 9.48004 428.205  48
   1 -15  -3 260.511 170.345  19
   1  15  -3 11.0958 234.539  28
  -1  15   3 340.623 196.558  28
  -1  15   3 294.541 257.464  18
   1 -15  -3 378.816 264.055  38
  -1 -15   2 467.365 260.222  39
  -1  15   2 484.200 275.736  21
  -1  15   2 421.611 279.238  18
   1 -15  -2 744.906 243.042  14
  -1  15   2 366.697 245.719  27
   1 -15  -2 435.286 287.394  38
   1  15  -2 328.239 179.338  21
   1  15  -2 615.967 276.365  11
  -1  15   2 682.257 257.286  28
  -1  15   2 542.717 306.834  35
  -1  15   2 571.041 255.466  11
   1 -15  -2 756.574 282.957  17
   1  15  -2 197.969 232.833  35
   1  15  -2 495.913 212.482  13
   1  15  -2 444.282 296.016  27
   1  15  -2 19.8844 406.093  48
   1  15  -2 784.100 304.097  28
  -1 -15   2 630.752 238.723  14
  -1  15   2 245.007 180.040  13
  -1 -15   2 278.894 193.876  38
  -1 -15   1 2592.51 362.610  17
   1 -15  -1 2586.36 384.463  17
   1 -15  -1 2705.98 406.339  39
  -1  15   1 2094.59 452.097  35
  -1  15   1 2762.19 416.767  11
   1 -15  -1 3061.14 498.168  38
  -1 -15   1 2858.51 408.030  14
  -1  15   1 2570.81 384.252  13
   1  15  -1 2488.72 441.326  35
   1 -15  -1 3385.49 431.006  14
  -1  15   1 2538.16 465.921  18
  -1  15   1 2615.11 448.091  27
   1  15  -1 2804.17 634.823  48
  -1 -15   1 2735.08 435.567  38
  -1  15   1 2482.54 402.825  21
  -1  15   1 1672.64 436.835  48
   1  15  -1 2556.37 462.526  27
  -1  15   1 3087.04 433.001  28
   1  15  -1 2889.47 445.467  28
   1  15  -1 2294.68 352.151  21
   1  15  -1 3109.90 390.399  13
   1  15  -1 2980.76 454.666  11
  -1 -15   1 2636.51 434.782  39
   1  15   0 163.456 187.014  21
  -1  15   0 104.583 192.619  11
   1 -15   0 261.315 243.360  38
  -1  15   0 146.104 225.750  27
  -1 -15   0 131.536 178.144  39
   1 -15   0 145.551 198.137  39
   1  15   0-49.4344 227.590  35
   1  15   0 119.744 248.729  11
  -1 -15   0 258.744 208.284  14
  -1  15   0 424.090 232.086  13
   1  15   0 42.9366 224.903  18
   1  15   0 213.592 273.742  27
  -1  15   0 268.536 307.251  35
  -1 -15   0 3.30603 232.891  38
   1 -15   0 308.267 167.665  17
   1 -15   0 260.072 222.516  14
  -1  15   0 124.821 329.892  48
  -1 -15   0 144.229 184.034  17
  -1  15   0 442.883 241.499  28
   1  15   0 230.512 232.791  28
  -1  15   0 118.788 254.540  18
  -1  15   0 273.415 264.299  21
   1  15   0 175.610 147.381  13
  -1  15  -1 262.749 302.934  35
  -1 -15  -1 142.746 264.438  38
   1  15   1-79.9185 217.265  18
   1  15   1 347.984 257.718  35
  -1  15  -1 198.785 415.621  48
   1 -15   1 25.7143 208.378  39
  -1  15  -1 53.5542 194.235  27
   1  15   1 125.339 281.030  27
  -1  15  -1 221.942 197.137  28
  -1  15  -1 213.986 233.217  21
   1 -15   1 231.802 207.281  38
   1  15   1 252.999 248.980  28
   1  15   1 88.4219 235.037  11
   1 -15   1-13.6185 189.820  14
  -1  15  -1 129.695 179.776  11
   1  15   1 218.001 199.283  21
  -1 -15  -1-4.97030 149.873  39
  -1 -15  -1 162.834 223.398  17
  -1 -15  -1 160.473 181.535  14
  -1  15  -1 89.9277 201.588  13
  -1  15  -2 1888.96 564.729  48
   1  15   2 3034.95 425.116  28
  -1  15  -2 2539.49 370.527  11
  -1  15  -2 3232.64 424.120  13
  -1  15  -2 2820.85 423.986  21
   1 -15   2 2989.02 454.344  39
   1  15   2 2431.88 348.928  21
   1 -15   2 3300.53 389.226  14
   1  15   2 2523.17 394.540  18
  -1 -15  -2 2991.58 357.655  19
   1  15   2 2772.50 416.158  35
   1 -15   2 3042.48 380.803  38
   1  15   2 2807.53 425.288  11
  -1  15  -2 2761.95 397.188  28
  -1 -15  -2 2890.87 459.957  38
   1  15   2 2835.63 464.709  27
  -1  15  -2 2800.11 430.560  27
  -1 -15  -2 2323.87 347.531  45
  -1 -15  -2 3351.32 368.614  14
  -1 -15  -2 2966.64 438.483  17
  -1  15  -3 91.8370 345.340  48
  -1  15  -3 380.715 225.027  21
   1  15   3 427.610 180.154  21
  -1 -15  -3 425.843 215.051  38
  -1 -15  -3 360.564 199.784  17
  -1 -15  -3 490.827 196.291  19
   1 -15   3 380.167 234.302  39
  -1 -15  -3 226.692 173.496  45
   1  15   3 443.842 255.283  27
   1 -15   3 492.674 160.503  14
  -1  15  -3 435.743 222.749  13
   1  15   3 614.581 233.507  35
   1  15   3 279.844 202.000  28
  -1 -15  -3 478.590 190.274  30
   1  15   3 312.437 163.724  18
  -1  15  -3 427.217 215.296  28
  -1  15  -3 441.495 139.025  15
  -1  15  -3 292.625 193.956  27
   1  15   3 409.618 230.425  11
   1  15   4 10279.0 548.164  21
   1  15   4 11685.8 674.340  11
  -1 -15  -4 9730.43 641.849  45
  -1  15  -4 9240.34 447.277  15
  -1  15  -4 8949.48 841.687  48
   1  15   4 8078.11 499.157  18
  -1 -15  -4 9949.72 630.257  38
  -1  15  -4 10068.7 602.758  13
  -1 -15  -4 10448.5 639.200  30
   1 -15   4 9906.74 603.125  39
   1  15   4 8569.00 544.413  35
   1  15   4 9844.48 674.729  27
  -1 -15  -4 10298.6 623.894  17
  -1 -15  -4 10578.9 635.250  19
   1  15   4 10021.5 604.504  28
  -1  15  -4 10268.0 621.283  28
   1 -15   5 800.107 149.658  39
   1  15   5 1283.07 264.811  27
  -1 -15  -5 1627.99 263.847  45
  -1  15  -5 1340.91 216.557  13
  -1 -15  -5 1449.93 213.582  17
   1 -15   5 1056.09 194.120  34
   1  15   5 1440.50 241.836  11
   1  15   5 1893.49 256.381  28
  -1 -15  -5 1464.17 249.531  30
   1  15   5 1170.73 169.174  21
  -1 -15  -5 1598.55 247.647  19
   1 -16  -5 315.988 144.663  17
   1  16  -5 165.704 132.629  13
   1 -16  -5 412.617 149.327  19
  -1  16   5 245.830 138.116  21
  -1 -16   5 308.110 119.094  39
  -1 -16   5 344.970 160.028  34
  -1  16   5 167.770 136.457  18
  -1 -16   5 156.349 127.384  43
  -1  16   5 296.105 163.292  11
  -1  16   5 185.107 140.148  35
   1  16  -5 359.819 167.592  28
   1  16  -5 186.716 114.016  15
  -1 -16   5 238.804 127.094  22
  -1  16   4 10216.6 563.541  11
  -1 -16   4 6440.08 393.697  22
  -1  16   4 9905.89 551.378  21
   1 -16  -4 10066.9 523.520  19
  -1  16   4 8556.68 581.295  35
  -1 -16   4 9066.12 434.802  14
   1  16  -4 8159.25 443.914  15
   1 -16  -4 10891.6 586.711  17
   1  16  -4 11203.4 560.271  13
  -1  16   4 9556.02 579.943  18
   1  16  -4 10045.4 583.326  28
   1  16  -4 9004.47 584.567  27
  -1  16   4 8429.59 523.480  27
  -1 -16   4 9541.03 552.300  34
  -1 -16   4 6158.95 409.135  43
   1 -16  -4 9924.32 580.863  38
  -1 -16   4 10357.0 578.184  39
  -1  16   3 28.4969 183.804  18
   1 -16  -3 72.1357 152.088  17
   1 -16  -3 76.8291 105.435  14
  -1  16   3 27.2924 165.233  21
  -1 -16   3-175.142 190.330  39
   1 -16  -3 249.080 202.733  38
   1  16  -3 191.279 146.051  13
  -1 -16   3 88.2360 145.662  34
  -1  16   3-26.3321 121.197  28
   1  16  -3-61.5303 172.060  11
  -1 -16   3 98.8670 131.719  14
  -1  16   3-27.8318 153.462  27
   1  16  -3 223.983 199.120  28
   1  16  -3-90.6639 207.255  27
   1 -16  -3 10.2626 114.410  19
  -1  16   3-169.044 116.370  13
  -1  16   3 72.6046 156.360  11
  -1  16   3-4.98403 213.118  35
  -1  16   2 21311.6 910.706  11
   1  16  -2 18659.8 775.947  21
  -1 -16   2 20562.4 847.720  38
   1 -16  -2 23431.1 954.090  17
  -1  16   2 19398.4 817.481  28
  -1 -16   2 22835.8 989.846  39
   1  16  -2 20943.9 948.121  11
  -1 -16   2 23604.7 910.020  14
   1 -16  -2 23120.4 876.259  14
  -1  16   2 20475.2 987.632  18
  -1 -16   2 21371.9 886.770  34
   1  16  -2 21336.3 960.744  28
   1 -16  -2 23054.6 1051.54  38
   1  16  -2 20356.2 1005.61  27
  -1  16   2 20283.8 938.863  27
  -1  16   2 18753.1 991.208  35
  -1  16   2 22417.8 853.878  13
  -1  16   2 21308.1 921.068  21
   1  16  -2 24059.4 900.347  13
  -1 -16   1 661.824 192.180  34
   1 -16  -1 391.745 180.509  39
  -1  16   1 205.535 180.007  27
   1 -16  -1 481.705 192.121  14
  -1  16   1 294.335 164.596  13
   1  16  -1 422.176 232.770  35
  -1 -16   1 479.373 200.030  14
  -1  16   1 353.209 238.914  18
  -1 -16   1 497.786 207.507  39
   1  16  -1 245.214 209.320  11
   1  16  -1 550.313 270.280  27
  -1 -16   1 587.262 179.577  17
   1 -16  -1 725.450 277.741  38
   1 -16  -1 386.321 175.418  17
  -1  16   1 603.713 198.853  28
  -1  16   1 379.139 191.369  11
  -1  16   1 350.967 207.125  21
   1  16  -1 412.021 222.906  28
   1  16  -1 313.480 168.432  21
  -1  16   1 592.723 293.586  35
  -1 -16   1 510.253 218.530  38
   1  16  -1 391.345 152.535  13
  -1 -16   0 2492.43 381.925  38
  -1 -16   0 2441.12 341.237  39
   1 -16   0 2660.03 381.844  38
  -1  16   0 2196.57 324.961  11
   1 -16   0 2424.39 300.904  17
  -1  16   0 2377.80 358.219  21
   1 -16   0 2511.65 354.553  39
   1  16   0 1803.56 330.387  35
  -1  16   0 1917.94 395.609  35
   1  16   0 2197.16 296.443  21
   1 -16   0 2670.67 344.051  14
  -1  16   0 2202.93 475.941  48
  -1 -16   0 2621.99 331.769  17
   1  16   0 2586.31 388.661  11
  -1  16   0 3066.68 364.449  13
  -1  16   0 2228.56 326.141  28
   1  16   0 2390.51 273.785  13
   1  16   0 2298.01 369.671  28
   1  16   0 2395.45 400.690  27
  -1 -16   0 2852.54 347.514  14
  -1  16   0 2071.69 351.729  27
  -1  16  -1 1437.69 266.580  11
  -1  16  -1 1459.93 302.760  27
   1 -16   1 1500.95 284.701  38
   1  16   1 1801.18 330.038  11
  -1  16  -1 1220.68 329.875  35
   1 -16   1 1877.51 290.580  14
  -1  16  -1 1929.35 305.738  13
   1  16   1 1499.83 331.732  27
   1  16   1 1178.34 282.646  35
  -1 -16  -1 1437.31 330.416  38
  -1  16  -1 1576.84 297.269  21
   1  16   1 1549.45 307.538  28
  -1  16  -1 1300.62 423.873  48
  -1 -16  -1 1667.33 267.388  14
   1  16   1 1359.29 239.641  21
  -1 -16  -1 1701.51 295.195  17
   1 -16   1 1369.31 286.542  39
  -1  16  -1 1413.46 269.219  28
  -1  16  -2 4104.77 374.014  11
  -1 -16  -2 5251.17 507.148  38
   1 -16   2 5336.39 412.895  14
  -1 -16  -2 4933.61 365.809  14
   1  16   2 3964.35 402.526  35
  -1  16  -2 4678.22 413.816  28
  -1 -16  -2 5540.53 476.119  17
  -1  16  -2 4149.39 632.862  48
   1  16   2 4859.99 462.258  11
   1  16   2 4910.96 385.606  21
   1  16   2 5129.85 459.510  28
  -1  16  -2 4336.38 433.457  27
   1  16   2 5016.14 496.447  27
   1 -16   2 4929.35 464.517  39
  -1  16  -2 4505.37 424.911  21
  -1  16  -2 5768.77 469.722  13
  -1 -16  -3-138.817 118.541  19
   1  16   3 76.8352 113.830  35
   1  16   3 68.7464 151.604  11
   1  16   3 45.3843 111.102  21
  -1  16  -3-149.218 150.076  13
   1 -16   3-3.58678 145.319  39
  -1 -16  -3 78.8154 156.715  17
  -1 -16  -3 90.6005 152.550  38
   1  16   3-327.780 192.929  27
  -1  16  -3 175.177 158.484  28
   1  16   3-32.3636 141.908  28
  -1  16  -3-83.0973 130.109  27
  -1  16  -3-58.7655 302.674  48
   1 -16   3 126.798 96.9019  14
   1  16   4 1786.74 249.106  11
   1 -16   4 1012.30 185.988  22
   1 -16   4 1276.75 198.174  39
   1 -16   4 1271.53 213.974  34
   1 -16   4 829.310 195.493  43
  -1 -16  -4 1710.33 235.152  17
   1  16   4 1593.87 224.497  28
  -1  16  -4 1866.11 235.541  13
   1  16   4 1529.30 260.891  27
   1  17  -3 4596.43 287.634  13
   1 -17  -3 5788.41 409.871  38
  -1 -17   3 5752.60 323.550  14
   1  17  -3 5321.98 382.731  28
   1 -17  -3 5935.49 379.526  17
  -1  17   3 5111.80 344.629  11
  -1  17   3 5059.06 345.796  21
  -1  17   3 4463.88 375.164  35
   1  17  -3 4679.33 379.864  27
  -1 -17   3 5910.50 397.045  39
  -1 -17   3 4238.99 307.520  34
  -1  17   2 3695.47 373.445  35
  -1 -17   2 3259.22 275.623  34
  -1  17   2 4418.12 350.978  21
   1  17  -2 4416.70 382.672  28
   1  17  -2 4428.54 298.941  13
   1  17  -2 4069.09 359.421  11
  -1  17   2 4192.23 340.231  11
   1 -17  -2 4850.07 356.710  17
   1 -17  -2 4465.09 310.813  14
  -1  17   2 3511.20 321.090  27
  -1 -17   2 4253.38 369.555  39
   1 -17  -2 4644.15 407.540  38
  -1 -17   2 5138.98 358.839  14
   1  17  -2 3989.90 385.831  27
  -1  17   1 137.579 134.789  11
  -1  17   1 24.9006 105.096  13
   1  17  -1-71.0079 152.235  11
  -1  17   1 157.986 147.326  27
   1 -17  -1 19.3444 151.143  38
  -1 -17   1 91.5712 120.039  38
  -1  17   1 67.7926 136.003  21
  -1 -17   1 101.255 113.518  14
  -1  17   1-4.51915 167.777  35
  -1 -17   1 206.084 144.683  39
   1 -17  -1-31.6227 117.305  14
   1  17  -1 152.254 160.544  28
  -1  17   1 90.1209 112.703  28
   1 -17  -1 78.7597 111.986  17
   1  17  -1 201.448 188.638  27
  -1 -17   0 12621.1 529.861  39
   1 -17   0 13053.1 595.465  39
  -1 -17   0 16335.1 724.842  38
  -1  17   0 18690.4 678.764  13
   1  17   0 14778.0 671.091  28
  -1  17   0 13208.0 564.885  11
  -1 -17   0 15435.2 584.113  17
  -1  17   0 14902.4 651.172  21
  -1  17   0 12931.0 547.531  28
   1 -17   0 17327.6 668.236  14
  -1  17   0 12092.1 583.194  27
   1  17   0 14665.9 721.395  27
   1  17   0 15812.9 700.651  11
  -1 -17   0 17816.9 668.935  14
   1 -17   0 16073.5 697.593  38
  -1  17  -1 548.758 159.981  13
  -1 -17  -1 607.741 203.895  38
  -1 -17  -1 571.273 155.507  17
   1  17   1 618.096 184.902  28
  -1  17  -1 469.465 154.827  28
   1  17   1 379.851 182.238  27
   1 -17   1 469.560 162.465  34
  -1  17  -1 448.882 162.337  27
  -1 -17  -1 516.457 142.493  14
   1 -17   1 564.152 146.767  38
   1  17   1 531.255 186.814  11
  -1  17  -1 350.823 153.456  21
   1 -17   1 521.724 155.443  14
   1 -17   1 511.442 172.824  39
   1  17   2 307.589 161.480  28
  -1 -17  -2 226.661 135.393  17
   1 -17   2 278.731 154.426  39
  -1  17  -2 309.924 145.286  13
   1  17   2 280.943 172.970  11
   1  17   2 178.959 170.178  27
   1 -17   2 248.477 148.298  34
  -1 -17  -2 199.608 159.585  38
   1 -17   2 297.149 116.992  14
   2   0 -12 305.208 158.372  10
  -2   0  12 38.9225 204.024  42
  -2   0  12 374.140 184.834  35
   2   0 -12 242.139 164.811  25
   2   0 -12 284.962 165.345  40
  -2   0  12 299.959 120.986  18
   2   0 -11-104.404 200.783  31
   2   0 -11-13.1088 204.154  10
   2   0 -11 72.7637 209.490  40
  -2   0  11-70.2282 176.443  33
   2   0 -11-98.2109 209.530  25
  -2   0  11 0.63566 177.411  18
   2   0 -11 476.407 298.519  47
   2   0 -10 10557.4 880.406  25
   2   0 -10 10623.0 916.373  31
  -2   0  10 12331.8 895.021  33
   2   0 -10 11828.9 1013.77  47
   2   0 -10 14080.0 1004.10  26
   2   0 -10 11661.1 909.088  40
   2   0 -10 10499.1 909.366  23
   2   0  -9-80.5386 244.203  31
   2   0  -9 173.104 429.177  26
  -2   0   9-84.1470 162.363  36
   2   0  -9-106.616 237.710  40
   2   0  -9-43.0410 220.915  25
   2   0  -9-153.599 233.612  23
   2   0  -9-328.198 363.448  47
   2   0  -8 31728.7 1511.33  23
   2   0  -8 33521.8 1544.55  25
   2   0  -8 34067.2 1501.38  40
  -2   0   8 39321.4 1516.53  36
   2   0  -8 33508.5 1523.92  44
   2   0  -8 34480.7 1616.84  31
  -2   0   8 36647.1 2924.73   4
   2   0  -8 37290.7 1559.95  26
   2   0  -8 35173.5 2688.16   5
   2   0  -8 35805.4 1728.05  47
   2   0  -7-436.432 389.432   5
  -2   0   7-1039.97 1090.51  49
  -2   0   7-377.680 423.104   4
   2   0  -6 111520. 3831.98   5
  -2   0   6 115219. 4159.77   4
  -2   0   6 108791. 3868.50   8
  -2   0   5-281.012 913.730  49
   2   0  -5-41.0673 283.803   5
   2   0  -5-17.9518 239.369  51
  -2   0   5-183.794 343.358   8
  -2   0   5-11.0502 269.335   4
  -2   0   4 909.373 342.343   4
   2   0  -4 929.949 360.839   5
   2   0  -4 788.132 241.164   6
   2   0  -4 758.478 322.880  51
   2   0  -4 670.053 366.600   7
  -2   0   4 891.011 933.158  49
  -2   0   4 799.745 344.480   8
  -2   0   3-41.7759 718.748  49
  -2   0   3 10.4692 200.027   3
   2   0  -3 627.848 231.814   6
   2   0  -3-99.0702 218.170   7
  -2   0   3-33.8600 190.715   4
  -2   0   3 28.4398 233.082   8
   2   0  -3-89.4323 300.208  51
  -2   0   2 521661. 4770.66   3
  -2   0   2 515917. 5379.96   8
   2   0  -2 534198. 4544.35   7
  -2   0   2 526570. 4625.67   4
   2   0  -2 501169. 6155.49  51
   2   0  -2 490878. 4765.01   6
  -2   0   1 102.074 171.736   3
  -2   0   1-31.9728 100.964   1
   2   0  -1-19.3784 185.116   6
  -2   0   1 132.682 426.254  49
   2   0  -1 209.724 127.182   7
  -2   0   1-40.8329 135.405   4
  -2   0   1 34.1464 104.633   9
   2   0  -1 29.6015 78.3887  50
  -2   0   0 9766.47 553.899   1
  -2   0   0 9619.20 668.978   3
   2   0   0 8978.15 315.105  50
  -2   0   0 9692.32 496.952   9
   2   0   0 10203.1 485.610   7
   2   0   0 8780.55 669.520   6
   2   0   1-12.9079 161.572   2
  -2   0  -1 31.3608 181.278   3
  -2   0  -1-101.131 170.966   1
  -2   0  -1-107.006 173.385   9
   2   0   1 32.7337 145.357   6
  -2   0  -1 5.83055 73.7797   5
  -2   0  -2 245353. 3053.20   5
   2   0   2 242980. 3421.74   2
  -2   0  -2 248544. 4152.23   1
  -2   0  -2 238318. 4248.64   3
   2   0   2 251270. 4601.75   8
   2   0   2 236909. 3607.26   6
   2   0   3 253.380 157.668   6
  -2   0  -3-5.60054 136.803   5
   2   0   3 63.3853 453.618  49
  -2   0  -3-38.7070 260.901   1
   2   0   3-9.09443 267.647   8
   2   0   4 13707.9 1819.68  49
  -2   0  -4 13010.5 1021.78   5
  -2   0  -4 12486.4 1293.03   1
   2   0   4 13178.3 1383.16   8
   2   0   5 369.448 609.453  49
   2   0   5-46.8960 336.023   8
  -2   0  -5-254.716 324.379   1
   2   0   6 789.583 547.147   4
  -2   0  -6 350.746 260.463  31
  -2   0  -6 146.011 354.613   1
  -2   0  -6 154.220 185.869  40
  -2   0  -6 498.432 236.624  10
  -2   0  -6 284.480 162.981  15
  -2   0  -6 241.498 211.891  25
  -2   0  -6 706.422 337.721  47
   2   0   6-673.615 789.538  49
  -2   0  -7-44.0987 207.860  25
  -2   0  -7-6.22355 182.882  15
  -2   0  -7-182.236 262.431  31
  -2   0  -7-11.3935 197.547  10
  -2   0  -7 86.8991 189.495  40
  -2   0  -8 380.008 280.235  25
  -2   0  -8 575.573 259.390  40
  -2   0  -8 409.667 239.032  10
  -2   0  -9-18.7472 161.942  40
  -2   0  -9-158.873 239.207  10
  -2   0 -10 3327.37 334.938  10
  -2   0 -10 23873.0 794.608  15
  -2  -1  12 578.046 144.677  18
   2   1 -12 233.032 133.192  25
   2   1 -12 509.072 181.203  10
   2  -1 -12 516.547 182.012  10
   2   1 -12 320.078 172.781  40
  -2   1  12 684.042 216.297  35
  -2   1  12 109.842 202.086  42
  -2  -1  12 602.819 223.594  42
  -2   1  12 447.605 129.548  18
   2  -1 -12 578.583 184.434  40
   2  -1 -12 129.589 109.893  24
   2  -1 -12 578.091 190.860  25
   2   1 -11 970.656 275.470  31
  -2  -1  11 804.680 246.050  33
   2  -1 -11 1241.27 329.746  25
  -2   1  11 1055.45 260.595  33
   2  -1 -11 893.217 315.159  31
   2   1 -11 984.966 295.061  10
   2   1 -11 926.384 271.944  25
  -2   1  11 1149.65 277.205  18
   2  -1 -11 1194.08 295.276  10
   2  -1 -11 768.128 291.414  40
   2   1 -11 651.836 268.104  40
   2   1 -11 1072.62 360.936  47
  -2   1  11 1711.01 442.172  42
  -2  -1  11 2198.17 521.629  42
  -2  -1  10 10743.2 769.477  36
  -2   1  10 10705.0 940.395  42
   2   1 -10 9060.04 865.187  26
  -2  -1  10 11720.2 880.214  33
   2   1 -10 10103.0 853.413  40
   2  -1 -10 10184.4 847.367  40
   2  -1 -10 9724.70 808.830  26
   2  -1 -10 9297.04 873.627  31
  -2   1  10 11476.0 852.123  33
   2   1 -10 9788.34 848.637  31
   2   1 -10 9548.56 820.625  25
   2   1 -10 9773.78 640.098  15
   2   1 -10 11495.2 1013.44  47
   2  -1 -10 9450.67 863.184  25
   2  -1 -10 10393.2 936.994  47
   2   1 -10 9861.37 883.645  23
   2  -1  -9 9041.27 720.581  12
  -2   1   9 11809.2 909.944  33
   2  -1  -9 10471.0 872.449  40
   2   1  -9 9309.61 834.598  40
   2  -1  -9 9993.90 896.245  25
  -2  -1   9 11351.0 856.628  36
   2   1  -9 10288.8 995.212  47
   2  -1  -9 9384.04 908.203  31
   2   1  -9 9618.58 882.311  31
   2   1  -9 9580.99 855.066  25
   2  -1  -9 9078.90 877.457  23
   2  -1  -9 10015.6 955.615  47
   2   1  -9 9877.97 904.972  23
   2   1  -9 9436.19 675.880  15
   2  -1  -9 9250.39 886.743  26
   2   1  -9 12517.2 1031.39  26
   2  -1  -9 9011.62 820.383  37
  -2   1   8 5844.85 1918.39  49
   2  -1  -8 9973.59 750.259  12
   2  -1  -8 9910.57 916.881  47
  -2   1   8 9333.29 1311.15   3
   2  -1  -8 10245.7 875.009  25
   2  -1  -8 9752.89 828.791  37
   2  -1  -8 8741.59 1346.07   5
   2   1  -8 9722.52 837.939  25
   2  -1  -8 9286.06 846.218  23
   2   1  -8 9463.62 864.131  31
   2   1  -8 10529.7 860.501  40
   2   1  -8 11987.2 1603.24   5
  -2  -1   8 10205.5 1602.02   4
   2  -1  -8 9767.02 893.606  31
   2   1  -8 10521.6 888.074  44
   2   1  -8 11298.0 904.368  26
   2   1  -8 8917.89 664.212  15
   2   1  -8 9760.97 860.840  23
  -2   1   8 10289.8 1542.72   4
   2  -1  -8 11926.6 923.339  26
  -2  -1   8 6825.44 2282.52  49
   2   1  -8 10625.1 962.742  47
   2  -1  -8 9953.64 830.014  40
   2   1  -7 12736.3 1495.29   5
  -2   1   7 8675.54 2180.66  49
  -2  -1   7 10168.5 2440.11  49
  -2   1   7 14073.8 1602.91   4
  -2  -1   7 12334.3 1584.38   4
  -2   1   7 12445.4 1534.87   8
   2  -1  -7 13015.1 1504.45   5
   2  -1  -6 5938.98 904.975   5
   2   1  -6 6218.95 952.225   5
  -2  -1   6 6485.04 902.352   8
   2  -1  -6 6873.30 996.521  51
  -2  -1   6 4356.33 1680.41  49
  -2   1   6 5512.00 1703.87  49
  -2   1   6 6785.48 1027.47   4
  -2  -1   6 6754.76 1073.47   4
  -2   1   6 6920.83 1081.66   8
  -2  -1   5 47870.2 2440.14   4
  -2  -1   5 35759.4 3507.79  49
  -2   1   5 45546.6 2392.87   8
   2   1  -5 48130.0 1741.80   6
  -2  -1   5 44616.4 2076.84   8
   2   1  -5 48585.6 2260.54   5
   2  -1  -5 44197.6 2140.42   5
   2  -1  -5 50884.4 2453.40  51
  -2   1   5 46572.1 2234.85   4
   2   1  -5 45974.2 1936.47  51
  -2   1   5 37069.3 3430.33  49
   2  -1  -5 49862.1 2518.93   7
   2   1  -4 63742.1 2235.79   5
   2  -1  -4 64073.4 1627.00   6
  -2   1   4 65843.9 2550.04   8
  -2   1   4 52684.9 3534.59  49
  -2  -1   4 64181.8 2197.95   8
   2  -1  -4 63113.9 2524.23  51
  -2  -1   4 64680.9 2484.45   4
  -2   1   4 65993.1 2228.06   4
   2  -1  -4 69161.9 2544.72   7
   2   1  -4 63859.5 1961.60   6
  -2  -1   4 51044.6 3669.53  49
   2   1  -4 66806.9 2238.40  51
  -2  -1   4 63371.6 1985.35   3
  -2  -1   3 40317.1 1390.43   3
   2   1  -3 38204.9 1466.21   6
   2  -1  -3 39841.8 1334.69   6
   2   1  -3 36812.7 1462.14   5
  -2   1   3 33907.8 2510.30  49
   2  -1  -3 40184.6 1558.54  50
   2   1  -3 38984.2 1722.12  51
   2  -1  -3 40921.2 1668.48   7
  -2   1   3 40582.3 1420.44   4
  -2   1   3 40277.6 1794.75   8
  -2  -1   3 40799.3 1718.10   4
  -2  -1   3 34598.3 2754.55  49
  -2  -1   3 39289.2 1524.54   8
   2  -1  -3 42139.5 1959.70  51
  -2   1   2 303578. 6481.67  49
  -2  -1   2 342929. 3683.66   3
   2   1  -2 337269. 3568.16   5
   2   1  -2 339460. 4195.04   6
   2  -1  -2 368037. 3882.50  50
  -2  -1   2 311843. 7092.14  49
   2  -1  -2 342728. 3872.34   6
  -2  -1   2 335143. 4256.30   4
  -2   1   2 352320. 4756.63   8
  -2   1   2 348664. 3111.25   4
   2  -1  -2 328694. 3945.27   7
  -2   1   2 346020. 4116.28   3
   2   1  -2 369631. 3577.15   7
   2   1  -2 291864. 4704.99  51
   2   1  -1 2194.72 170.953   7
  -2  -1   1 2415.28 338.626   3
   2   1  -1 2151.40 387.346   6
   2   1  -1 2424.55 235.848   5
  -2  -1   1 2297.01 690.006  49
   2  -1  -1 2278.49 300.304   7
  -2  -1   1 2334.01 325.377   1
  -2   1   1 2001.24 306.362   9
  -2   1   1 2327.56 587.257  49
  -2  -1   1 2813.93 370.725   4
   2  -1  -1 2453.03 279.870  50
  -2   1   1 2650.20 366.075   3
  -2   1   1 2383.64 167.670   1
  -2  -1   0 35378.9 1289.49   3
   2   1   0 33241.1 1288.01   6
   2  -1   0 34975.3 1005.51  50
  -2   1   0 33515.7 957.573   1
  -2  -1   0 34891.9 1157.36   1
  -2   1   0 36140.6 1266.30   3
  -2   1   0 34164.6 990.770   5
  -2   1   0 34378.6 1158.52   9
   2   1   0 35997.1 1386.61   2
   2  -1   0 33762.8 1109.50   7
   2   1   1 145.515 139.857   6
   2  -1   1 150.322 122.287   2
  -2  -1  -1 107.826 167.374   1
  -2  -1  -1-25.9092 237.664   3
  -2   1  -1 107.025 130.785   5
   2   1   1-55.9116 202.624   2
  -2   1  -1 300.449 212.143   9
  -2   1  -1 8.08256 212.705   3
  -2   1  -1 38.9129 154.287   1
  -2  -1  -1 41.0946 41.3516   5
   2   1   2 83502.9 2317.79   2
  -2   1  -2 87159.5 2059.27   5
  -2  -1  -2 87529.0 2678.28   3
  -2  -1  -2 89491.6 1605.95   5
   2   1   2 85892.3 2085.15   6
  -2   1  -2 86831.8 2456.02   3
  -2  -1  -2 85759.4 2494.93   1
   2  -1   2 85023.8 1699.47   2
  -2   1  -2 88356.6 2482.16   1
   2   1   2 86986.2 2825.24   8
  -2   1  -2 92593.5 2557.45   9
  -2  -1  -3 227.391 118.911   5
   2   1   3 276.778 224.247   2
   2  -1   3 22.4149 250.098   8
  -2  -1  -3 73.1349 238.990   1
  -2   1  -3 79.9588 159.105   5
  -2   1  -3 177.289 301.320   1
   2   1   3 260.882 349.222   8
   2  -1   3-167.536 362.061  49
   2   1   3-33.9049 435.072  49
   2  -1   4 71571.9 4013.98  49
  -2  -1  -4 71044.4 3068.85   1
   2   1   4 74673.5 4226.73  49
  -2   1  -4 74675.1 2582.92   5
   2  -1   4 66642.6 2928.26   8
   2   1   4 72127.7 3313.49   8
  -2   1  -4 73172.4 3124.39   1
  -2   1  -5 1311.68 528.280   1
   2   1   5 335.015 492.836   8
  -2  -1  -5 956.532 512.728   1
   2   1   5 1307.48 924.395  49
   2  -1   5 1450.20 981.805  49
   2  -1   5 15.8193 203.410   8
   2  -1   5 714.757 485.699   4
   2   1   6 49925.3 4781.76  49
  -2   1  -6 58513.0 3532.17   1
  -2  -1  -6 58655.2 2012.50  25
  -2  -1  -6 66227.2 2266.93  47
  -2   1  -6 60564.4 1839.29  10
  -2  -1  -6 54761.2 1664.94  15
   2   1   6 57511.9 3797.85   4
   2  -1   6 42804.1 4292.80  49
  -2  -1  -6 59366.0 2035.32  31
  -2  -1  -6 56931.3 1858.87  16
   2   1   6 56015.8 3603.23   8
  -2   1  -6 60011.8 1832.48  26
   2  -1   6 56420.9 3762.85   4
  -2   1  -6 54905.3 1682.51  15
  -2   1  -6 69532.0 2312.00  47
  -2   1  -6 56489.3 1912.71  25
  -2  -1  -6 61384.8 1883.13  40
  -2  -1  -6 58024.4 3495.01   1
  -2  -1  -6 61591.0 1874.53  10
  -2  -1  -7 1414.03 335.053  10
  -2   1  -7 1296.08 303.554  15
  -2  -1  -7 1180.02 334.992  25
  -2   1  -7 1372.11 340.192  40
  -2   1  -7 1348.39 419.862  47
  -2   1  -7 1591.36 381.262  25
  -2  -1  -7 1026.26 338.161  31
  -2   1  -7 1116.71 295.742  10
  -2  -1  -7 872.940 271.255  16
  -2  -1  -7 1210.86 325.638  40
  -2  -1  -7 570.283 242.597  15
  -2  -1  -8 11563.0 865.825  10
  -2  -1  -8 10247.3 707.283  24
  -2  -1  -8 10510.4 790.853  16
  -2   1  -8 10968.2 806.108  40
  -2   1  -8 11252.1 822.624  10
  -2   1  -8 11284.8 886.370  25
  -2   1  -8 11300.2 784.357  15
  -2  -1  -8 10617.8 910.408  25
  -2   1  -8 12332.3 912.349  26
  -2  -1  -8 9534.59 732.313  15
  -2  -1  -8 11057.8 827.405  40
  -2  -1  -9 5248.83 527.100  10
  -2  -1  -9 4736.91 495.220  40
  -2   1  -9 4833.07 482.737  15
  -2   1  -9 4478.54 451.110  40
  -2   1  -9 4947.83 493.186  10
  -2   1  -9 5791.35 601.165  26
  -2   1 -10 20384.1 736.718  15
  -2  -1 -10 28794.7 883.272  15
   2  -2 -12 1642.15 214.863  24
  -2   2  12 2182.85 270.338  42
   2  -2 -12 1984.27 266.220  40
   2   2 -12 2727.63 305.713  40
  -2  -2  12 2796.99 257.191  18
  -2   2  12 2669.69 250.518  18
  -2  -2  12 3461.90 367.069  42
   2   2 -12 2737.38 278.066  10
  -2   2  12 3311.22 346.717  35
   2  -2 -12 3591.53 317.115  10
   2  -2 -12 2972.13 331.991  25
   2   2 -11 290.044 305.096  47
   2  -2 -11-153.139 203.711  10
   2   2 -11 185.607 183.382  25
  -2   2  11 57.3220 162.116  33
   2   2 -11 209.289 211.251  40
  -2  -2  11 154.401 181.714  33
   2   2 -11 141.869 194.530  10
   2  -2 -11 205.684 252.091  25
   2   2 -11 126.986 184.943  31
   2  -2 -11-29.4430 239.919  31
   2  -2 -11-44.3111 203.961  40
  -2   2  11 36.7382 167.999  18
  -2   2  11 553.779 331.560  42
  -2   2  11 14.6740 239.872  35
   2   2 -11-838.321 503.991  26
   2  -2 -10 4135.94 540.531  37
   2  -2 -10 4551.20 500.618  12
  -2   2  10 6016.04 735.197  42
   2  -2 -10 5221.21 628.227  40
   2   2 -10 4589.84 638.703  23
  -2  -2  10 5533.29 583.337  36
  -2   2  10 5714.16 611.521  33
   2  -2 -10 5041.39 647.138  47
  -2   2  10 4867.03 571.109  18
   2  -2 -10 3603.11 530.674  10
   2  -2 -10 4345.89 625.463  31
   2   2 -10 4171.86 545.211  31
   2   2 -10 4347.82 448.615  15
   2   2 -10 5281.22 753.431  26
   2   2 -10 4250.92 547.214  25
   2  -2 -10 4530.19 619.609  25
   2  -2 -10 4754.13 525.389  16
   2   2 -10 5376.75 638.776  40
   2   2 -10 5539.45 725.923  47
   2  -2  -9 68.1250 226.918  40
   2   2  -9-99.1177 247.786  31
   2  -2  -9 446.539 297.457  25
   2  -2  -9-140.093 285.315  23
   2  -2  -9 47.6330 232.471  47
  -2  -2   9 34.3731 173.469  36
   2   2  -9 47.5466 248.495  23
   2  -2  -9 105.476 217.111  31
   2  -2  -9 315.310 336.336  26
   2  -2  -9 44.0330 172.729  16
   2   2  -9 54.9277 302.193  47
   2   2  -9-47.2992 149.954  15
  -2   2   9 118.499 213.408  33
   2   2  -9-7.94393 192.426  40
   2   2  -9 103.591 283.493  44
   2  -2  -9 43.7728 168.165  12
   2   2  -9 943.036 536.048  26
   2   2  -9 28.1595 200.388  25
   2  -2  -9-34.2081 242.671  37
   2  -2  -8 17626.2 1155.63  37
   2  -2  -8 18989.0 1124.88  40
   2   2  -8 18319.9 1263.29  47
  -2  -2   8 19297.2 1041.17  32
   2  -2  -8 18599.1 1181.61  25
   2  -2  -8 17482.9 1891.03   5
   2  -2  -8 18299.1 1203.53  31
   2  -2  -8 17139.3 1018.06  12
   2   2  -8 18228.6 1113.49  25
   2   2  -8 17147.4 1935.76   5
   2   2  -8 17995.7 1090.02  26
   2   2  -8 18225.9 1151.19  31
   2  -2  -8 18305.0 1200.98  47
   2  -2  -8 17237.2 1037.72  16
  -2  -2   8 9809.50 2623.94  49
  -2   2   8 9504.35 2560.35  49
   2  -2  -8 18025.4 1095.92  26
  -2   2   8 19518.1 1133.87  33
  -2   2   8 14777.2 1904.76   8
   2   2  -8 16219.0 893.986  15
  -2   2   8 16490.1 1892.03   4
  -2  -2   8 16933.0 2102.12   4
   2   2  -8 17624.7 1149.29  23
   2  -2  -8 16908.0 1122.09  23
   2   2  -8 18480.5 1185.16  44
   2  -2  -7 10570.4 1350.57   5
  -2   2   7 5113.18 1759.95  49
   2   2  -7 6980.74 1195.45   5
  -2  -2   7 7974.82 2209.86  49
  -2   2   7 8512.41 1258.22   4
  -2  -2   7 8006.12 1342.86   4
  -2   2   7 7902.52 1305.30   8
   2  -2  -6 861.485 380.031   1
  -2   2   6 1191.37 449.603   4
   2  -2  -6 284.302 366.163  51
  -2   2   6-43.5573 857.701  49
  -2  -2   6 1116.43 1250.64  49
   2  -2  -6 1114.82 533.391   7
   2  -2  -6 1324.94 468.879   5
   2   2  -6 842.114 449.724   5
  -2  -2   6 818.146 536.863   4
  -2   2   6 936.065 517.426   8
   2  -2  -5 81242.5 3325.17  51
  -2  -2   5 76299.6 2308.23   3
  -2  -2   5 79215.0 3288.74   4
   2   2  -5 76418.2 2464.53   6
   2   2  -5 75697.1 2876.46   5
  -2   2   5 62886.4 4413.50  49
  -2   2   5 77211.5 2787.72   4
  -2   2   5 73885.7 3210.52   8
  -2  -2   5 71617.0 2397.48   8
   2  -2  -5 76970.3 2498.98   1
  -2  -2   5 58264.4 4568.91  49
   2  -2  -5 81079.1 3277.57   7
   2   2  -4 2130.74 438.973   6
   2   2  -4 2254.13 420.787  51
   2  -2  -4 2002.80 581.040  51
  -2   2   4 2127.15 561.529   8
   2   2  -4 2231.29 494.281   5
  -2   2   4 1125.19 905.725  49
  -2  -2   4 2189.48 372.695   3
  -2  -2   4 1869.63 366.412   8
   2  -2  -4 1995.56 288.337   6
   2  -2  -4 2331.18 381.859   1
  -2  -2   4 1830.99 953.610  49
  -2  -2   4 2360.22 555.122   4
   2  -2  -4 2024.25 546.290   7
  -2   2   4 1876.43 372.671   4
  -2  -2   3 278.121 770.644  49
   2   2  -3 584.748 313.165  51
  -2   2   3 639.972 627.552  49
   2  -2  -3 919.549 227.617   6
   2  -2  -3 1050.82 365.154   7
   2  -2  -3 831.051 203.949   1
  -2  -2   3 1782.09 459.890   4
  -2   2   3 941.485 221.564   4
  -2   2   3 716.672 380.009   8
  -2  -2   3 914.322 241.202   3
   2   2  -3 637.080 305.383   5
   2  -2  -3 362.178 347.997  51
   2  -2  -3 707.207 323.322  50
   2   2  -3 747.064 325.146   6
  -2   2   2 18809.5 510.658   4
   2   2  -2 18811.9 899.048   5
   2   2  -2 20546.7 1100.46   2
  -2   2   2 19425.8 1045.05   3
  -2  -2   2 15105.6 1048.52   4
  -2   2   2 17321.0 1566.12  49
  -2  -2   2 16271.6 1826.70  49
  -2   2   2 16905.7 1075.27   9
   2  -2  -2 17878.4 1049.06   7
  -2  -2   2 18899.5 848.171   3
  -2   2   2 18176.8 1195.84   8
   2  -2  -2 19110.2 1000.98  50
   2   2  -2 19075.6 1097.20   6
   2   2  -1 25933.1 805.727   5
  -2   2   1 21463.5 1323.92  49
  -2   2   1 21009.3 1171.70   8
  -2  -2   1 20450.4 900.996   3
  -2  -2   1 20525.3 1100.33   4
   2   2  -1 19757.9 1078.01   6
  -2   2   1 20254.4 984.876   3
  -2   2   1 21208.4 1091.45   9
   2  -2  -1 21297.8 1317.21  51
   2  -2  -1 20235.0 936.076  50
   2   2  -1 21191.6 1137.50   2
   2  -2  -1 20383.6 996.245   7
   2   2   0 999999. 7899.99   2
  -2  -2   0 973051. 7023.47   3
   2   2   0 882971. 6892.06   6
  -2  -2   0 988439. 7475.97   4
  -2   2   0 880638. 4951.89   1
  -2  -2   0 943016. 6732.50   1
   2  -2   0 981224. 6971.27   7
  -2   2   0 966814. 6617.59   3
  -2  -2   0 938389. 3878.91  50
  -2   2   0 938156. 7118.09   9
  -2   2   0 946316. 6390.13   5
   2  -2   0 929675. 6547.35  50
  -2  -2  -1 40202.3 1673.09   3
  -2  -2  -1 41388.5 1559.56   1
  -2   2  -1 43432.2 1681.50   9
  -2   2  -1 41937.0 1465.49   3
   2   2   1 43476.4 1847.92   8
  -2   2  -1 42111.0 1445.80   1
   2   2   1 42619.2 1508.45   6
   2   2   1 38931.1 1663.84   2
  -2   2  -1 40004.0 1396.89   5
  -2  -2  -2 100037. 2777.54   1
   2   2   2 102315. 2241.21   6
  -2   2  -2 102543. 2539.96   5
  -2   2  -2 99275.5 2538.33   3
  -2  -2  -2 98491.8 3012.48   3
  -2  -2  -2 102516. 1561.06   5
  -2   2  -2 104655. 2953.12   9
   2   2   2 101627. 3198.30   8
  -2   2  -2 94154.8 2654.37   1
   2  -2   2 98212.2 1517.30   2
   2   2   2 98891.2 2803.87   2
   2  -2   3 284.427 303.866  49
  -2  -2  -3 57.8364 253.767   1
   2  -2   3-200.594 174.943   8
  -2   2  -3 163.527 244.443   9
  -2   2  -3-57.2725 204.494   5
   2   2   3-83.2493 373.266   8
  -2   2  -3 134.726 227.427   1
   2   2   3 150.086 253.447   2
   2   2   4 53080.9 3703.09  49
  -2   2  -4 45968.8 2506.30   1
  -2  -2  -4 46432.0 2493.53   1
  -2   2  -4 47639.3 2203.83   5
   2  -2   4 43231.8 3106.02  49
   2  -2   4 45479.9 2692.96   4
   2   2   4 44099.9 2718.82   8
   2  -2   4 46347.0 2321.04   8
   2   2   5 4197.97 954.751   8
   2   2   5 3930.83 1243.08  49
   2  -2   5 3811.03 1169.91  49
   2  -2   5 4543.40 996.662   4
  -2  -2  -5 6015.28 1039.50   1
  -2   2  -5 4608.67 797.529   5
  -2   2  -5 4584.64 959.551   1
  -2  -2  -6 17129.6 1000.20  10
  -2   2  -6 14508.0 869.184  15
   2   2   6 13565.2 2478.57  49
  -2  -2  -6 15778.9 1059.85  37
  -2   2  -6 15593.6 966.105  26
  -2  -2  -6 15698.4 1014.91  16
  -2  -2  -6 16300.7 1095.49  31
  -2   2  -6 15368.6 981.057  25
  -2  -2  -6 16095.2 1881.70   1
   2   2   6 15301.9 1976.40   8
  -2  -2  -6 12552.6 795.502  15
  -2  -2  -6 15997.9 1069.63  25
   2  -2   6 13844.0 1917.32   4
  -2  -2  -6 16995.7 1013.20  40
  -2   2  -6 15927.0 945.116  10
  -2   2  -6 17269.8 1160.23  47
  -2  -2  -7 288.030 219.933  40
  -2  -2  -7-130.923 333.221  15
  -2  -2  -7 545.349 275.734  10
  -2  -2  -7 363.873 258.906  37
  -2   2  -7 62.4752 186.260  40
  -2  -2  -7 308.863 307.695  25
  -2   2  -7 298.837 218.448  15
  -2  -2  -7 457.387 210.404  16
  -2   2  -7 284.286 200.844  10
  -2   2  -7 1234.44 357.393  26
  -2   2  -7 161.624 220.667  25
  -2   2  -7 34.9339 255.139  47
  -2   2  -8 26318.5 1184.76  15
  -2  -2  -8 28322.9 1323.53  10
  -2  -2  -8 26638.5 1287.10  40
  -2  -2  -8 25659.5 1403.86  25
  -2  -2  -8 25238.7 1147.39  24
  -2   2  -8 26456.2 1192.59  40
  -2   2  -8 28298.2 1257.68  10
  -2  -2  -8 29280.0 1218.94  15
  -2   2  -8 25536.6 1273.59  25
  -2  -2  -8 24607.1 1238.49  16
  -2   2  -8 25966.5 1240.72  26
  -2  -2  -9 2696.49 394.028  40
  -2  -2  -9 2774.97 366.796  16
  -2   2  -9 1961.42 330.363  15
  -2  -2  -9 2690.33 397.740  10
  -2  -2  -9 2413.93 314.903  24
  -2   2  -9 2878.27 374.942  10
  -2  -2 -10 1452.74 240.974  10
  -2   2 -10 1272.97 206.618  10
   2   3 -12 11841.8 486.832  10
   2   3 -12 13452.5 575.539  40
  -2   3  12 15594.5 662.423  35
   2  -3 -12 13592.9 536.485  10
  -2   3  12 15747.6 609.582  11
   2  -3 -12 10525.2 476.305  24
  -2   3  12 17328.5 575.805  21
  -2  -3  12 15724.8 665.126  42
   2  -3 -12 15202.4 665.034  25
  -2   3  12 10118.5 483.793  42
   2   3 -11 75.6562 189.150  40
  -2  -3  11 103.184 138.484  36
   2   3 -11-104.958 264.656  47
  -2   3  11 90.2790 213.766  35
   2   3 -11-42.3167 395.733  26
   2   3 -11 80.5838 137.981  25
   2  -3 -11 148.944 156.386  37
  -2   3  11 65.2294 137.548  33
   2  -3 -11-90.7435 208.554  40
   2  -3 -11-10.2693 209.083  25
   2  -3 -11 76.1494 243.856  31
   2  -3 -11 76.4660 166.526  10
  -2   3  11-193.153 287.969  42
   2  -3 -11-171.189 167.587  16
  -2  -3  11 50.0002 182.839  33
  -2   3  11 47.8936 164.458  18
   2   3 -11 114.659 165.873  10
   2   3 -10 8817.92 737.825  31
   2   3 -10 8512.47 697.948  25
   2  -3 -10 8247.18 756.454  37
   2  -3 -10 9548.33 811.138  40
  -2   3  10 9556.12 775.105  18
   2  -3 -10 8266.04 726.962  10
   2  -3 -10 8385.44 702.570  16
  -2   3  10 9305.98 746.365  33
   2  -3 -10 9365.42 881.845  31
   2   3 -10 8782.72 626.210  15
   2   3 -10 11698.0 982.650  26
   2  -3 -10 8862.47 809.789  47
  -2   3  10 9521.59 841.935  42
   2   3 -10 8951.87 892.558  47
   2   3 -10 8764.35 776.021  40
   2  -3 -10 9452.73 718.017  12
  -2  -3  10 9157.83 735.864  36
   2  -3 -10 8797.25 815.323  25
   2   3 -10 9187.33 829.145  23
   2   3  -9 18.7497 312.646  44
   2  -3  -9-27.2521 214.159  37
   2   3  -9 5.45293 188.748  25
   2   3  -9 116.361 179.097  15
  -2   3   9 45.7844 300.799  42
   2  -3  -9-73.2408 287.459  40
   2  -3  -9-14.0325 224.450  25
   2  -3  -9 16.4293 196.180  12
  -2  -3   9 21.3522 180.085  32
   2  -3  -9 56.6907 297.220  31
   2   3  -9-85.0418 230.820  31
   2  -3  -9-88.5427 197.901  16
   2  -3  -9 153.790 243.462  47
   2   3  -9 833.887 508.467  26
  -2   3   9 173.308 229.909  33
   2   3  -9 382.568 360.858  47
   2   3  -9 40.4617 235.439  23
   2  -3  -9-837.809 512.189  26
   2   3  -9-70.3436 228.567  40
  -2   3   9-46.9050 261.141  18
   2  -3  -8 15867.5 1046.62  40
   2  -3  -8 13634.2 1019.05  25
   2  -3  -8 13839.8 938.147  12
  -2   3   8 10913.4 974.478  42
   2   3  -8 13849.1 955.967  25
   2  -3  -8 13534.0 1062.66  31
   2  -3  -8 14054.2 975.157  26
   2  -3  -8 13504.9 1655.47   5
  -2   3   8 16852.4 1056.28  33
  -2  -3   8 10729.8 2854.72  49
   2   3  -8 13222.6 1721.79   5
   2  -3  -8 14010.6 1075.65  37
   2  -3  -8 13012.1 978.721  23
   2   3  -8 12635.4 952.330  31
   2  -3  -8 14969.6 1056.09  47
   2  -3  -8 13378.5 939.878  16
  -2  -3   8 16658.0 996.825  32
   2   3  -8 15504.4 1121.02  44
   2   3  -8 13636.5 844.831  15
  -2   3   8 15333.9 1990.56   8
  -2  -3   8 12508.0 1851.16   4
   2   3  -8 13951.4 1018.94  23
  -2   3   8 10111.7 2575.52  49
   2   3  -8 14266.6 1044.69  20
   2   3  -8 14157.2 1122.01  47
   2   3  -8 14619.9 994.764  26
  -2  -3   7 13265.8 2810.97  49
  -2  -3   7 15983.2 1918.59   4
  -2   3   7 19333.2 1836.37   4
   2   3  -7 15130.2 1714.66   5
  -2   3   7 16049.2 1938.93   8
   2  -3  -7 19243.6 2035.06  51
   2  -3  -7 18393.3 1779.92   5
  -2   3   7 12377.3 2633.37  49
   2  -3  -6 8251.20 1092.11   5
   2  -3  -6 9705.69 1351.18  51
   2  -3  -6 9536.52 1340.04   7
   2   3  -6 6876.45 1102.19   5
  -2   3   6 5697.30 1730.14  49
  -2  -3   6 6837.19 1832.81  49
  -2   3   6 8676.13 1097.95   4
  -2   3   6 7607.71 1243.64   8
  -2  -3   6 8190.24 1253.35   4
   2  -3  -6 9332.53 1019.34   1
   2   3  -5 165407. 4040.75   6
   2   3  -5 166168. 4445.01   5
   2  -3  -5 174302. 4992.83   7
   2  -3  -5 171854. 3668.27   1
  -2   3   5 133932. 6330.17  49
  -2  -3   5 127999. 6856.48  49
  -2  -3   5 168690. 5043.45   4
  -2   3   5 167242. 5074.82   8
  -2   3   5 169752. 4032.65   4
   2  -3  -5 159703. 5018.97  51
  -2  -3   4 77012.6 4795.37  49
  -2  -3   4 92789.7 2015.36   3
   2   3  -4 95593.1 2442.75   2
   2  -3  -4 100412. 3671.93  51
  -2  -3   4 93264.3 3366.46   4
   2   3  -4 91321.4 2916.21   5
   2  -3  -4 96439.8 3121.92  50
   2   3  -4 92008.5 2870.68   6
   2   3  -4 95800.1 2182.91  51
  -2   3   4 98807.6 2507.50   4
  -2   3   4 88610.5 3367.38   8
  -2   3   4 78257.3 4193.96  49
   2  -3  -4 91122.5 1943.96   6
   2  -3  -4 97465.5 3298.35   7
   2  -3  -4 100773. 2290.32   1
   2  -3  -3 14903.2 1163.86   7
  -2  -3   3 15061.4 1256.60   4
   2   3  -3 14136.3 1005.45   5
  -2   3   3 14811.9 1274.89   8
  -2   3   3 14028.4 1600.39  49
   2   3  -3 15631.2 1000.90   2
   2  -3  -3 15782.5 1149.35  50
  -2  -3   3 12576.0 1848.65  49
   2   3  -3 13337.6 1005.13  51
   2   3  -3 13474.6 1079.13   6
   2  -3  -3 15383.8 679.583   1
  -2   3   3 15070.0 732.521   4
   2  -3  -3 16000.0 1386.84  51
  -2  -3   3 14602.3 726.528   3
   2  -3  -2 112048. 3306.38  51
   2  -3  -2 108172. 2640.51  50
  -2  -3   2 74676.2 2531.65   4
  -2  -3   2 102186. 1892.41   3
  -2  -3   2 106871. 4562.95  49
   2   3  -2 104744. 2297.84   5
   2   3  -2 102388. 2016.31   9
   2   3  -2 106063. 2654.39   2
  -2   3   2 98257.6 2788.94   9
  -2   3   2 103912. 2962.05   8
  -2   3   2 80988.6 3170.01  49
   2  -3  -2 101155. 2681.36   7
   2   3  -2 109385. 2822.78   6
  -2   3   2 103943. 2519.27   3
   2  -3  -1 1475.10 462.236  51
   2   3  -1 1404.28 379.143   2
  -2   3   1 1254.78 343.843  49
   2  -3  -1 1336.03 358.898   7
   2   3  -1 1340.21 380.933   6
   2   3  -1 1503.51 185.132   9
  -2   3   1 1284.70 304.049   3
  -2  -3   1 1293.56 178.296   7
  -2   3   1 1785.30 436.486   8
  -2  -3   1 1380.59 287.629   3
  -2  -3   1 1483.14 300.136  50
   2   3  -1 1366.50 254.144   5
   2  -3  -1 1240.35 326.747  50
  -2  -3   1 1856.88 447.593   4
   2  -3   0 14352.0 982.318  50
  -2   3   0 13960.0 821.223   3
   2   3   0 14042.4 962.305   6
   2   3   0 12994.5 451.342   9
   2   3   0 14235.1 983.009   8
  -2   3   0 13327.7 897.331   5
  -2   3   0 13286.7 988.709   9
  -2  -3   0 14050.0 698.545  50
  -2  -3   0 14369.1 490.109   7
   2  -3   0 14692.3 1077.68  51
   2  -3   0 13286.8 691.446   4
   2   3   0 14520.9 1083.06   2
   2  -3   0 13355.2 954.001   7
  -2  -3   0 14880.7 953.004   1
  -2  -3   0 13335.2 990.810   4
  -2  -3   0 13906.0 899.478   3
   2  -3   1 183.935 150.286  49
   2   3   1-74.2273 319.089   2
  -2  -3  -1 247.663 244.593   1
  -2   3  -1 208.259 166.367   1
  -2  -3  -1 372.869 145.833   7
  -2   3  -1 186.493 289.627   9
  -2   3  -1 165.145 143.984   3
   2  -3   1 71.8959 269.041  50
  -2   3  -1 185.741 212.858   5
  -2  -3  -1 153.839 233.557   3
   2   3   1 329.926 305.362   8
   2  -3   1 329.049 189.269   4
   2  -3   1 188.230 231.005  51
  -2  -3  -1 316.776 142.782  50
   2   3   1 368.799 224.508   6
  -2   3  -2 6060.34 703.587   5
   2   3   2 5805.94 791.264   2
  -2   3  -2 5709.81 598.640   3
  -2  -3  -2 5960.92 749.677   1
  -2  -3  -2 6030.91 391.792   5
   2   3   2 6734.38 609.201   6
  -2   3  -2 6531.77 745.049   1
   2   3   2 6381.86 913.539   8
   2  -3   2 5969.35 616.820  51
   2  -3   2 6185.07 778.479  49
   2  -3   2 5632.15 722.049   4
  -2   3  -2 6472.06 837.089   9
  -2   3  -3 9186.54 961.798   5
  -2  -3  -3 9290.55 1021.77   1
   2  -3   3 6381.53 1033.66  49
  -2   3  -3 9824.29 1116.23   9
   2  -3   3 9187.03 893.800   8
   2  -3   3 8081.55 1026.16   4
   2   3   3 7746.52 1090.12   8
   2   3   3 9450.10 1033.36   2
  -2   3  -3 9013.65 1015.17   1
   2   3   4 23383.5 2072.94   8
  -2  -3  -4 24827.7 1876.50   1
   2  -3   4 25160.0 2052.32   4
  -2   3  -4 25938.6 2022.08   9
  -2   3  -4 24622.0 1707.56   5
   2  -3   4 17735.6 2071.48  49
  -2   3  -4 23504.8 1857.50   1
   2   3   4 26107.1 2660.67  49
   2   3   5 546.199 607.408  49
  -2   3  -5 635.875 303.703   5
   2  -3   5-97.2776 369.584   4
   2   3   5 1306.24 645.427   8
  -2  -3  -5 941.711 506.193   1
   2   3   6 2515.52 1118.38  49
  -2  -3  -6 646.324 254.027  40
   2   3   6 732.645 583.751   8
  -2  -3  -6 990.918 316.727  10
  -2  -3  -6 880.011 286.628  12
  -2  -3  -6 572.395 277.509  31
  -2  -3  -6-336.192 369.873   1
  -2   3  -6 960.915 285.546  10
  -2  -3  -6 616.932 230.308  16
   2  -3   6 1451.52 734.305   4
  -2  -3  -6 859.420 349.486  25
  -2  -3  -6 157.203 319.893  15
  -2   3  -6 807.127 252.283  26
  -2   3  -6 498.899 271.515  47
  -2   3  -6 623.332 215.951  15
  -2  -3  -6 925.910 313.520  37
  -2  -3  -7 27976.4 1367.12  40
  -2   3  -7 28803.0 1274.43  10
  -2  -3  -7 26020.1 1418.59  37
  -2   3  -7 27173.2 1335.03  26
  -2  -3  -7 28892.8 1361.97  10
  -2  -3  -7 26412.9 1187.71  15
  -2  -3  -7 26344.2 1371.59  16
  -2  -3  -7 26706.1 1238.07  12
  -2   3  -7 26292.2 1221.07  15
  -2   3  -7 28498.5 1525.87  47
  -2  -3  -7 26139.0 1261.91  24
  -2  -3  -7 26974.7 1460.21  25
  -2  -3  -8 10302.2 822.105  40
  -2  -3  -8 10765.8 827.840  10
  -2  -3  -8 9453.14 728.120  24
  -2  -3  -8 9695.65 829.293  37
  -2   3  -8 10021.3 730.840  10
  -2  -3  -8 8908.22 769.099  16
  -2  -3  -8 10529.4 921.165  25
  -2   3  -8 10092.8 737.554  15
  -2  -3  -9 6232.24 563.503  40
  -2  -3  -9 5678.62 486.214  24
  -2   3  -9 6428.81 510.865  10
  -2   3  -9 4474.68 461.242  15
  -2  -3  -9 5676.16 531.667  16
  -2  -3  -9 6599.37 579.548  10
  -2   3  -9 7673.97 716.713  26
  -2   3 -10 1555.25 193.147  10
  -2  -3 -10 2218.54 267.476  10
   2   4 -12 1930.08 226.510  40
  -2   4  12 1836.51 223.929  11
  -2   4  12 2198.15 263.933  35
  -2  -4  12 2693.82 299.668  42
   2  -4 -12 2295.38 275.500  25
   2  -4 -12 1604.67 211.855  24
  -2   4  11 471.844 216.945  42
   2   4 -11 645.205 196.303  10
   2   4 -11 823.583 412.351  26
   2  -4 -11 1289.68 253.604  16
   2  -4 -11 1503.22 352.272  31
  -2  -4  11 1301.14 244.663  36
  -2   4  11 1244.73 265.269  18
  -2  -4  11 1282.04 278.660  33
   2  -4 -11 1525.94 345.011  25
   2  -4 -11 1014.99 270.474  40
   2   4 -11 1124.93 275.087  40
   2  -4 -11 1392.20 259.942  10
   2  -4 -11 1165.33 228.204  12
   2   4 -11 1146.06 200.046  15
  -2   4  11 1447.01 327.709  35
   2   4 -11 1459.48 362.977  47
   2  -4 -11 1150.64 258.950  37
   2  -4 -10 15335.3 925.807  12
   2  -4 -10 15476.3 1104.07  31
   2  -4 -10 14910.2 1014.56  37
   2   4 -10 16166.1 1055.28  23
   2  -4 -10 17304.6 1056.02  40
  -2  -4  10 18532.1 1041.18  36
   2   4 -10 16990.2 1045.80  40
   2  -4 -10 16505.8 1079.74  25
   2  -4 -10 15549.5 957.434  16
  -2   4  10 18479.0 1107.72  42
  -2   4  10 17277.9 1009.20  18
   2   4 -10 15790.1 820.440  15
   2   4 -10 19480.0 1186.31  26
  -2   4  10 17832.4 984.023  33
  -2   4  10 17930.5 1117.09  35
   2   4 -10 17125.7 1169.57  47
   2  -4 -10 13771.2 878.789  10
   2   4  -9 842.628 532.851  26
  -2   4   9-39.0211 288.414  42
   2  -4  -9 84.6570 297.152  31
   2  -4  -9 191.106 263.229  40
  -2  -4   9-21.8499 184.673  32
   2   4  -9 407.072 349.187  47
   2  -4  -9 29.4612 191.339  12
   2  -4  -9-144.097 289.522  25
   2  -4  -9 35.0007 202.080  47
  -2   4   9 5.47267 236.327  18
   2   4  -9-60.1599 288.684  44
   2  -4  -9 22.7278 215.025  16
   2  -4  -9 147.531 246.627  37
   2   4  -9-76.5214 185.159  15
   2   4  -9 28.0315 230.033  23
   2   4  -9-193.951 278.106  40
  -2   4   9 33.1265 194.457  33
   2  -4  -8 1275.85 305.804  26
  -2   4   8 2913.98 508.447  42
  -2  -4   8 1162.33 756.001   4
  -2   4   8 2958.08 983.494   8
   2   4  -8 3155.13 426.006  15
   2   4  -8 2996.00 505.839  26
   2  -4  -8 3029.41 879.248   5
   2  -4  -8 2746.32 458.758  16
   2   4  -8 3187.39 554.852  44
   2   4  -8 3576.14 560.809  20
   2   4  -8 2354.90 502.824  47
  -2   4   8 2652.83 457.422  33
  -2   4   8 3164.55 486.675  18
   2   4  -8 4104.87 1018.50   5
   2  -4  -8 2693.11 505.908  25
   2  -4  -8 2763.54 525.255  31
   2  -4  -8 3288.06 507.675  40
  -2   4   8 2382.62 1299.28  49
   2  -4  -8 2779.72 514.413  37
   2   4  -8 2652.46 485.992  23
   2  -4  -8 2952.39 456.408  12
   2  -4  -7 51.6695 409.320   7
   2  -4  -7 507.425 476.885  51
  -2  -4   7-1562.23 1243.50  49
  -2  -4   7-2135.45 873.686   4
   2  -4  -7-161.433 368.336   5
   2   4  -7 164.859 338.564   5
  -2   4   7-183.451 479.990   8
  -2   4   7-1797.29 1245.77  49
  -2   4   6 23413.0 2245.13   8
  -2  -4   6 20227.0 3078.88  49
   2   4  -6 24444.7 2011.11   5
   2  -4  -6 23979.3 2273.80  51
  -2  -4   6 23755.0 2211.07   4
  -2   4   6 18016.6 2752.27  49
   2  -4  -6 27456.5 2316.97   7
   2  -4  -5 4635.76 919.791   7
  -2  -4   5 4757.04 973.996   4
   2  -4  -5 4991.82 1040.79  51
   2   4  -5 5506.66 831.969   6
   2  -4  -5 4155.46 797.654  50
   2   4  -5 3686.91 727.553   5
   2  -4  -5 4027.51 573.009   1
  -2   4   5 4913.33 683.347   4
  -2   4   5 4440.32 1243.10  49
  -2  -4   5 1977.72 1199.31  49
  -2   4   5 5350.71 1027.64   8
   2   4  -4 23029.6 1585.31   6
  -2   4   4 24234.6 1899.36   8
   2   4  -4 23079.3 1546.05   5
   2  -4  -4 23288.1 1646.67  50
   2  -4  -4 24918.5 1130.13   1
  -2   4   4 25223.9 1240.23   4
  -2  -4   4 25066.3 1879.99   4
   2   4  -4 24701.7 1315.70   2
  -2  -4   4 18953.6 2441.63  49
  -2   4   4 19874.4 2180.18  49
   2  -4  -4 24716.0 1752.84   7
   2  -4  -4 25083.1 1970.60  51
  -2   4   3 38519.6 2152.27   8
  -2   4   3 39510.9 1130.33   4
   2   4  -3 39199.0 1710.97   2
  -2  -4   3 37078.3 936.346   3
  -2   4   3 33955.7 1941.83   9
  -2   4   3 33156.2 2364.53  49
   2   4  -3 37413.1 1633.72   9
   2  -4  -3 37396.6 2212.36  51
  -2  -4   3 39362.0 2165.59   4
   2  -4  -3 40003.2 1940.99  50
  -2  -4   3 35981.6 3046.02  49
   2  -4  -3 40340.7 2057.20   7
   2   4  -3 39192.9 1953.86   6
   2  -4  -3 41147.1 1101.89   1
   2   4  -3 39393.4 1779.34   5
   2  -4  -2 452.306 328.478   7
   2  -4  -2 127.079 280.509  50
  -2   4   2-8.14916 425.829  49
  -2  -4   2 288.442 376.372   4
   2   4  -2 246.504 267.261   2
  -2   4   2 207.555 214.680   3
   2  -4  -2 292.691 64.7652   1
   2  -4  -2-21.0704 393.852  51
   2   4  -2 473.528 206.640   9
   2   4  -2 381.552 258.710   5
  -2  -4   2 270.204 149.957   3
  -2   4   2 62.1990 303.662   9
   2   4  -2 474.148 171.539   8
  -2   4   2 454.237 398.435   8
  -2  -4   2 135.043 716.258  49
   2   4  -2 343.546 353.563   6
   2  -4  -1 9894.05 911.832   7
  -2   4   1 10850.4 805.470   3
   2   4  -1 9719.84 561.048   9
  -2  -4   1 9846.56 701.808   3
  -2   4   1 8944.44 591.289  49
  -2  -4   1 10290.4 598.490   7
   2  -4  -1 10221.5 1017.72  51
  -2   4   1 9193.21 918.616   9
   2   4  -1 9590.56 936.103   2
   2   4  -1 9994.78 691.081   5
   2   4  -1 9259.02 718.862   8
   2  -4  -1 10134.9 384.602   1
  -2  -4   1 10169.1 813.018  50
   2  -4  -1 10630.2 937.718  50
  -2   4   1 10319.8 946.768   8
  -2  -4   1 10332.3 973.670   4
   2   4  -1 9547.01 915.265   6
   2  -4   0 1530.83 460.525  50
   2   4   0 1694.37 438.835   6
   2  -4   0 1300.45 409.226   7
   2   4   0 1499.66 482.774   2
   2   4   0 1383.05 386.932   8
  -2  -4   0 1596.85 241.121   7
  -2   4   0 1747.83 314.251   3
   2  -4   0 1451.82 415.990  51
  -2   4   0 1207.04 404.379   9
   2   4   0 1360.12 219.437   9
   2  -4   0 1495.82 255.452   4
  -2   4   0 964.167 359.618   5
  -2  -4   0 1185.97 346.514   3
  -2  -4   0 1550.66 303.937  50
  -2  -4   0 1535.42 397.086   1
  -2  -4   0 1107.28 410.322   4
  -2  -4  -1 7001.76 633.231  50
   2   4   1 6778.64 713.105   6
   2  -4   1 7191.67 870.887  50
  -2   4  -1 7391.18 607.258   3
   2  -4   1 7142.60 707.119   4
  -2   4  -1 7285.99 787.473   5
   2   4   1 7448.72 584.913   9
   2   4   1 7814.88 951.825   2
   2   4   1 6971.51 869.847   8
   2  -4   1 7255.75 725.064  51
  -2  -4  -1 7830.57 811.772   1
  -2  -4  -1 9109.47 640.997   7
   2  -4   1 8399.13 910.584   7
  -2   4  -1 7773.65 886.720   9
   2  -4   2 33011.0 1990.37  50
  -2   4  -2 32242.5 1378.47   3
   2  -4   2 32957.3 1816.00   4
  -2  -4  -2 36104.2 1582.92  50
   2   4   2 37289.5 1514.68   6
  -2  -4  -2 35067.7 1835.65   1
  -2   4  -2 37607.0 2044.43   9
   2   4   2 33253.6 1991.50   2
  -2  -4  -2 39482.1 1626.99   7
  -2   4  -2 34700.2 1795.47   5
   2   4   2 33239.5 2049.15   8
   2   4   3 3290.34 700.891   2
  -2   4  -3 3623.21 674.480   5
  -2   4  -3 4333.42 794.709   9
  -2  -4  -3 3752.56 689.200   1
   2  -4   3 3544.17 690.968   4
   2   4   3 3116.57 777.540   8
  -2   4  -4 60303.1 2861.36   5
  -2  -4  -4 64293.5 3068.86   1
   2   4   4 59327.9 3461.91   8
   2  -4   4 61236.7 3271.14   4
   2   4   4 62935.0 3063.66   2
  -2   4  -4 68817.2 3361.38   9
   2   4   4 68911.2 4493.20  49
   2   4   5 42046.3 3234.66   8
  -2  -4  -5 40611.3 2730.09   1
  -2   4  -5 38466.8 2489.33   5
   2   4   5 33093.2 3565.24  49
   2  -4   5 37478.1 2882.12   4
  -2  -4  -6-66.1317 231.833  10
  -2   4  -6-55.8260 150.330  10
  -2   4  -6 226.783 211.435  47
  -2  -4  -6 438.721 441.824   1
   2  -4   6 44.2904 258.982   4
  -2  -4  -6 279.880 206.919  16
  -2  -4  -6 395.495 203.919  40
   2   4   6-2057.24 1151.94  49
  -2  -4  -6 193.950 233.353  37
  -2  -4  -6 389.276 247.532  12
  -2  -4  -6 721.642 338.826  15
  -2   4  -6 232.485 202.077  15
  -2  -4  -6 322.127 250.599  31
  -2   4  -6 97.5758 171.311  26
  -2   4  -6 621.348 305.244  44
   2   4   6-1503.18 694.311   8
  -2  -4  -6 153.167 232.075  25
  -2  -4  -7 4843.76 600.114  40
  -2   4  -7 5044.52 603.065  26
  -2  -4  -7 4930.49 659.342  37
  -2  -4  -7 4785.91 562.594  12
  -2  -4  -7 4284.51 534.117  24
  -2  -4  -7 4642.76 610.294  16
  -2  -4  -7 5285.52 610.186  10
  -2  -4  -7 5061.36 656.940  25
  -2   4  -7 4735.12 516.113  10
  -2   4  -7 4839.04 531.864  15
  -2   4  -7 5116.09 656.889  47
  -2  -4  -8 3379.20 520.753  37
  -2   4  -8 4656.19 484.203  10
  -2  -4  -8 3573.20 512.658  40
  -2  -4  -8 4630.13 543.526  10
  -2  -4  -8 4387.50 614.270  25
  -2  -4  -8 3550.60 530.127  16
  -2   4  -8 3976.80 472.104  15
  -2  -4  -8 3586.06 468.927  24
  -2  -4  -9 70.7338 151.550  24
  -2   4  -9 67.2841 393.512  26
  -2  -4  -9 64.2471 173.790  40
  -2  -4  -9 5.94958 186.453  10
  -2  -4  -9-26.2928 171.744  16
  -2   4  -9 221.261 195.668  15
  -2   4  -9 38.1716 129.319  10
   2   4  10 2341.44 249.006  21
  -2  -4 -10 1041.42 193.829  10
   2   4  10 834.246 196.259  27
  -2   4 -10 3498.59 316.723  15
  -2  -4 -10-291.191 346.049  15
  -2   5  11 115.185 153.877  42
  -2   5  11 99.0516 187.320  35
   2  -5 -11 93.1203 176.400  25
   2   5 -11 57.4402 100.661  15
   2   5 -11 169.363 241.254  47
  -2  -5  11 25.6967 163.214  33
   2  -5 -11 150.247 151.577  12
   2  -5 -11 78.2597 185.914  37
  -2   5  11 216.705 167.378  18
  -2   5  11 83.0634 167.200  11
   2  -5 -11-0.55884 183.975  40
   2   5 -11-828.801 418.966  26
  -2  -5  11 153.253 169.945  36
   2   5 -11 180.722 171.224  40
   2   5 -11 185.345 136.467  10
   2  -5 -11 178.117 174.020  16
   2  -5 -11 150.209 125.416  10
   2  -5 -10 565.226 276.162  40
  -2  -5  10 829.254 306.023  36
   2  -5 -10 1241.73 274.458  10
   2  -5 -10 859.452 287.622  12
   2   5 -10 747.338 332.176  47
  -2   5  10 903.595 283.448  18
  -2   5  10 795.007 300.571  42
   2   5 -10 849.337 310.525  40
  -2   5  10 1003.95 263.675  33
  -2   5  10 1382.05 405.521  35
  -2  -5  10 920.189 260.644  32
   2  -5 -10 650.697 312.280  37
   2  -5 -10 834.810 369.902  31
   2  -5 -10 1053.43 312.640  16
   2  -5 -10 729.875 311.199  25
   2   5 -10 1133.64 255.622  15
   2   5 -10 736.277 304.327  23
  -2   5   9 4292.56 612.322  42
  -2  -5   9 4480.25 535.782  32
   2   5  -9 3950.07 635.982  47
   2  -5  -9 2926.70 525.840  25
   2  -5  -9 3642.76 597.971  37
  -2   5   9 3946.36 602.731  35
   2  -5  -9 3290.28 472.822  10
   2   5  -9 3828.82 468.306  15
  -2   5   9 4056.14 537.991  33
  -2   5   9 3596.90 530.699  18
   2  -5  -9 3563.95 536.550  16
   2  -5  -9 3742.48 530.779  12
   2   5  -9 3962.99 625.042  44
   2   5  -9 4472.36 650.832  26
   2   5  -9 3126.31 519.120  23
   2  -5  -9 3263.26 594.359  31
   2  -5  -9 3964.20 571.074  40
  -2   5   8 211.098 209.171  33
   2  -5  -8 69.5665 196.317  12
   2  -5  -8-136.776 254.208  40
   2   5  -8 101.696 272.182  47
   2  -5  -8 116.340 243.056  37
   2   5  -8 48.2500 227.048  20
   2  -5  -8 94.0215 295.555  31
  -2   5   8 16.4751 245.068  18
   2   5  -8-281.357 335.641  26
   2  -5  -8 69.0767 198.117  16
  -2   5   8 175.108 258.639  42
   2   5  -8 276.514 233.229  23
   2  -5  -8 164.572 267.012  25
   2   5  -8-1.14945 281.882  44
   2   5  -8 203.120 203.894  15
   2  -5  -8-170.391 200.275  45
  -2  -5   7 5513.78 1869.06  49
   2  -5  -7 7832.65 763.083  45
   2  -5  -7 8957.13 1325.15   5
   2   5  -7 8264.72 764.964  23
   2  -5  -7 8169.66 714.031  40
   2   5  -7 7169.64 734.399  20
   2  -5  -7 7439.88 756.190  31
   2  -5  -7 7538.59 708.059  16
   2   5  -7 8360.16 850.673  47
   2  -5  -7 7906.76 801.648  37
   2   5  -7 8063.19 1286.13   5
   2   5  -7 6603.26 670.766  28
  -2   5   7 8807.32 747.744  18
  -2   5   7 8458.24 724.643  33
  -2  -5   7 7968.35 1457.97   4
   2   5  -7 8484.60 834.755  44
   2   5  -7 5777.85 609.066  13
   2  -5  -7 8331.40 1477.01   7
   2  -5  -7 8360.09 756.174  25
   2  -5  -7 7839.77 707.466  12
  -2   5   7 9194.70 805.008  42
   2   5  -7 7266.01 630.181  15
  -2   5   7 9226.00 1596.41   8
  -2   5   7 6424.21 2093.14  49
   2  -5  -7 6338.66 1321.00  51
   2   5  -7 7874.97 687.206  26
   2  -5  -6 1362.71 623.000  51
  -2   5   6 1838.72 776.289   8
  -2  -5   6 1177.95 1179.77  49
   2   5  -6 1458.12 556.474   5
  -2   5   6 1108.85 943.125  49
   2  -5  -6 1968.50 730.251   7
  -2  -5   6 1656.38 752.711   4
   2  -5  -5 401.382 477.209  51
  -2  -5   5 316.037 739.019  49
  -2   5   5 319.446 532.100   8
   2  -5  -5 222.549 335.698  50
  -2  -5   5 41.3241 416.154   4
   2   5  -5 308.970 314.141   5
  -2   5   5 1457.65 694.371   9
   2   5  -5 222.228 342.771   6
   2  -5  -5 812.795 530.373   7
  -2   5   5 769.160 762.616  49
   2  -5  -4 739.742 397.400   7
   2  -5  -4 971.216 532.187  51
   2  -5  -4 382.861 314.310  50
   2   5  -4 250.582 300.739   9
   2   5  -4 150.354 311.464   6
   2   5  -4 541.345 257.672   2
  -2   5   4 335.829 437.326   8
  -2  -5   4 330.568 397.300   4
   2   5  -4 268.794 312.472   5
  -2   5   4 189.151 459.352   9
  -2  -5   4 1045.13 947.295  49
  -2   5   4-356.830 574.133  49
  -2   5   3 3630.57 823.463  49
  -2  -5   3 4613.86 876.569   4
   2   5  -3 5448.34 716.573   2
   2   5  -3 4478.20 701.526   5
  -2  -5   3 4890.26 1300.68  49
   2   5  -3 5331.24 673.362   9
  -2   5   3 4758.51 847.795   8
   2   5  -3 4768.21 764.451   6
  -2   5   3 4926.43 876.882   9
   2  -5  -3 4154.46 779.213   7
   2  -5  -3 4973.06 918.938  51
   2  -5  -3 4770.24 776.508  50
   2   5  -2 96256.1 3181.19   6
   2  -5  -2 87272.4 2989.48  50
  -2   5   2 94946.2 2739.55   3
   2   5  -2 89228.4 2911.20   2
  -2  -5   2 91601.7 2442.63   7
  -2   5   2 89271.2 3144.28   8
  -2   5   2 80820.5 3016.22   9
   2   5  -2 93774.9 2691.43   5
   2   5  -2 93862.8 2338.90   9
   2  -5  -2 92925.9 3142.29   7
  -2  -5   2 90776.0 3277.30   4
   2  -5  -2 91583.1 3366.58  51
  -2   5   2 74438.0 2946.19  49
  -2  -5   2 85723.9 2927.33  50
   2   5  -2 105668. 1893.13   8
  -2   5   1 12530.3 909.066   3
  -2  -5   1 13862.8 838.574   7
   2  -5  -1 12836.1 1146.79   7
  -2  -5   1 12581.5 1188.91   4
   2  -5  -1 11569.8 1143.72  51
   2   5  -1 12820.4 769.898   9
  -2  -5   1 12433.6 1028.08  50
   2   5  -1 13673.2 929.605   5
  -2   5   1 12159.4 1087.59   8
  -2   5   1 13646.1 1232.09   9
   2   5  -1 12472.6 1129.29   6
   2  -5  -1 12916.1 561.451   1
   2   5  -1 13070.2 1197.01   2
   2  -5  -1 11200.4 1091.33  50
  -2  -5   1 12821.3 1084.87   1
   2   5  -1 12459.6 865.436   8
   2   5   0 115925. 3230.95   6
  -2   5   0 115140. 3259.40   5
  -2  -5   0 114586. 2293.69   7
   2  -5   0 105045. 3327.43  50
   2  -5   0 118197. 3414.46   7
   2   5   0 114023. 3105.62   8
   2   5   0 114521. 2200.63   9
  -2   5   0 118119. 3507.70   9
   2  -5   0 113947. 3169.36  51
   2   5   0 119959. 3697.96   2
  -2   5   0 123512. 2550.00   3
  -2  -5   0 120739. 3199.34   1
   2  -5   0 109131. 2303.05   4
  -2  -5   0 124558. 3517.17   4
  -2  -5   0 113392. 2855.10  50
  -2  -5  -1 430.448 206.267  50
   2   5   1 486.100 359.041   8
  -2   5  -1 422.858 360.810   9
   2   5   1 219.465 363.800   2
   2  -5   1 513.365 248.043  51
  -2  -5  -1 455.412 314.380   1
   2  -5   1 466.257 373.232  50
   2   5   1 213.838 222.528   6
   2  -5   1 215.193 345.634   7
  -2   5  -1 504.333 184.673   3
  -2   5  -1 385.055 332.422   5
   2  -5   1 418.477 180.681   4
   2   5   1 266.613 179.197   9
  -2  -5  -1 753.488 218.095   7
   2   5   2 46309.4 2565.55   2
   2  -5   2 41454.3 2118.21   4
  -2  -5  -2 44871.5 2189.33   1
  -2   5  -2 41227.2 2157.33   5
  -2   5  -2 46994.5 2458.26   9
   2   5   2 41298.8 1776.86   9
   2   5   2 45622.9 1810.44   6
  -2  -5  -2 49273.2 1931.33   7
   2  -5   2 39452.6 2358.25  50
   2   5   2 43379.4 2494.96   8
  -2  -5  -2 43373.7 1912.30  50
   2   5   3 24502.1 2101.92   8
   2   5   3 24665.0 1988.44   2
  -2  -5  -3 25710.5 1817.54   1
  -2   5  -3 25050.4 1813.97   5
  -2   5  -3 27067.0 2033.85   9
   2  -5   3 25593.3 1915.92   4
   2  -5   3 22623.4 1963.84  50
  -2  -5  -4 13499.1 1480.95   1
  -2   5  -4 14520.8 1508.33   5
   2   5   4 14190.4 2137.73  49
  -2   5  -4 14209.9 1619.24   9
   2   5   4 13493.1 1760.59   8
   2  -5   4 12871.6 1563.05   4
   2  -5   4 12521.7 1598.87  50
   2   5   4 14185.2 1606.83   2
   2   5   5 2869.29 934.006   8
  -2  -5  -5 3626.95 527.735  25
   2  -5   5 3002.74 834.706   4
  -2  -5  -5 4131.59 526.138  40
   2   5   5 3871.11 1323.89  49
  -2  -5  -5 3342.23 831.128   1
  -2  -5  -5 3236.82 485.887  16
  -2  -5  -5 3012.09 496.994  37
  -2   5  -5 4109.12 914.663   5
  -2  -5  -5 5143.86 612.521  15
  -2   5  -5 3332.36 425.142  15
  -2   5  -5 3433.58 469.987  26
   2  -5   5 2644.20 868.426  50
   2  -5   6 59292.3 4005.71  50
  -2  -5  -6 83704.0 2373.00  40
  -2  -5  -6 80606.0 2568.38  37
  -2  -5  -6 76490.8 2209.34  12
  -2  -5  -6 75486.8 2150.34  24
  -2  -5  -6 72828.8 2180.21  30
  -2  -5  -6 81484.9 2160.20  10
  -2  -5  -6 73130.5 2151.89  19
  -2  -5  -6 75341.7 2343.13  16
  -2   5  -6 83434.2 2324.25  26
  -2  -5  -6 79484.5 2424.13  25
  -2  -5  -6 76165.1 4140.26   1
  -2  -5  -6 77008.0 2015.25  15
  -2   5  -6 74845.9 2022.76  15
   2  -5   6 69757.5 4336.89   4
  -2   5  -6 81387.1 2521.81  44
  -2   5  -6 82772.9 2427.37  47
  -2  -5  -7 13026.3 1050.40  37
  -2  -5  -7 12974.7 908.945  24
  -2  -5  -7 14162.8 936.721  10
  -2  -5  -7 12784.4 909.799  12
  -2  -5  -7 13155.5 970.712  40
  -2   5  -7 12192.8 903.027  26
  -2   5  -7 12792.8 845.559  15
  -2  -5  -7 12806.1 991.457  16
  -2  -5  -7 12947.1 1032.44  25
  -2   5  -7 14611.6 1051.27  47
  -2  -5  -8 416.602 260.020  16
  -2  -5  -8 734.554 332.175  37
  -2  -5  -8 786.264 273.752  10
   2   5   8 532.711 199.967  11
  -2  -5  -8 565.045 268.792  40
  -2   5  -8 460.912 218.811  15
  -2  -5  -8 553.789 255.140  24
  -2  -5  -9 5358.73 467.612  24
  -2  -5  -9 6542.09 652.289  15
  -2  -5  -9 5426.70 466.971  10
  -2  -5  -9 4890.62 491.333  16
  -2   5  -9 5550.49 453.513  15
  -2   5  -9 4191.97 519.006  26
  -2   5 -10 6845.36 364.102  15
   2  -6 -11-12.6208 141.980  12
  -2   6  11 101.058 140.517  42
  -2  -6  11 70.4156 155.508  36
  -2  -6  11-55.2787 144.545  33
   2   6 -11-518.317 382.051  26
   2   6 -11-62.6912 146.185  40
   2  -6 -11-74.1824 158.618  25
   2  -6 -11 82.3229 161.827  16
  -2   6  11-42.4326 187.858  35
   2   6 -11 89.7297 109.209  15
  -2   6  11 160.237 174.316  27
   2  -6 -11 237.691 186.431  37
  -2   6  11 46.9442 152.905  11
  -2   6  11-52.0080 127.537  18
   2  -6 -11-5.05632 151.645  24
   2  -6 -11-26.9819 161.291  40
   2   6 -11-108.730 176.060  47
   2  -6 -10 5597.09 585.965  25
  -2   6  10 5775.48 563.663  18
   2  -6 -10 5243.27 617.057  37
   2  -6 -10 5436.12 557.606  12
  -2  -6  10 5747.95 604.600  36
   2   6 -10 5638.62 628.579  44
   2  -6 -10 4962.57 549.012  40
   2   6 -10 5238.98 567.696  23
   2  -6 -10 5046.28 603.808  31
  -2  -6  10 5417.97 487.718  32
   2   6 -10 5613.62 472.139  15
   2   6 -10 3788.32 395.348  10
  -2   6  10 5753.42 629.702  35
   2   6 -10 7635.23 769.271  26
   2   6 -10 5531.29 639.649  47
  -2   6  10 5991.74 588.895  42
   2  -6 -10 6193.27 620.035  16
   2   6 -10 5158.61 551.053  40
   2  -6  -9 6739.19 691.381  40
   2  -6  -9 6950.48 780.433  37
   2   6  -9 6480.97 738.498  20
  -2   6   9 7134.79 667.347  33
  -2   6   9 6554.58 695.676  42
   2  -6  -9 6976.34 775.100  31
   2  -6  -9 6094.57 682.859  16
  -2   6   9 7382.32 779.265  35
   2   6  -9 7198.13 606.733  15
   2   6  -9 6980.09 751.686  26
  -2  -6   9 7669.45 691.599  32
  -2   6   9 6980.14 695.319  18
   2   6  -9 6251.65 674.213  23
   2  -6  -9 6603.18 709.186  25
   2   6  -9 7197.39 782.188  47
   2  -6  -9 6427.75 655.554  45
   2  -6  -9 6451.94 677.177  12
   2   6  -9 6829.76 778.024  44
  -2  -6   8 6350.70 595.768  22
   2  -6  -8 6099.43 755.665  37
  -2  -6   8 6333.70 638.640  43
   2  -6  -8 6660.35 690.658  40
  -2   6   8 6291.62 683.512  18
   2   6  -8 6099.18 673.210  23
   2   6  -8 5673.42 700.902  20
   2   6  -8 6323.45 756.564  47
   2  -6  -8 5490.73 691.692  31
   2  -6  -8 5053.48 645.980  45
  -2   6   8 7053.41 755.864  35
   2  -6  -8 4991.44 585.133  30
   2   6  -8 7172.97 703.856  26
   2  -6  -8 6089.48 686.598  16
   2  -6  -8 5936.68 672.635  25
   2  -6  -8 5649.38 645.142  12
  -2   6   8 6593.24 675.797  33
   2   6  -8 6726.47 632.747  15
  -2   6   8 7607.46 760.819  42
   2   6  -8 6498.65 766.874  44
  -2   6   7 11098.9 884.850  42
   2  -6  -7 10466.0 880.210  31
   2  -6  -7 9690.97 794.643  40
   2   6  -7 9496.45 894.611  47
   2   6  -7 9646.23 851.304  20
  -2   6   7 11162.7 902.683  35
   2   6  -7 8912.10 789.680  28
   2  -6  -7 9939.77 804.954  12
   2   6  -7 10926.1 811.259  26
   2  -6  -7 8336.94 1673.55  51
  -2   6   7 10535.8 834.340  18
   2  -6  -7 10259.9 883.512  45
   2  -6  -7 9798.80 825.214  30
   2  -6  -7 9669.80 803.775  25
   2  -6  -7 10093.6 846.299  16
   2   6  -7 10562.0 937.913  44
  -2   6   7 8676.23 1685.39   9
   2  -6  -7 10340.0 934.408  37
   2  -6  -7 9888.18 1422.08   5
   2   6  -7 8588.18 715.197  15
  -2  -6   7 9711.19 1694.34   4
   2   6  -7 9184.23 807.096  23
  -2   6   7 6667.04 1969.96  49
   2   6  -7 8434.10 1424.78   5
   2  -6  -7 10636.6 1707.51   7
  -2   6   7 7376.87 1493.91   8
   2   6  -7 7826.11 735.589  13
  -2   6   7 10557.3 822.121  33
   2  -6  -7 9555.78 754.287  19
  -2  -6   6 4636.80 1108.30   4
   2  -6  -6 3601.61 1020.52  51
   2  -6  -6 4782.89 1032.86  50
  -2   6   6 5452.34 1229.78   8
   2   6  -6 4032.53 970.267   5
  -2   6   6 5381.05 1171.02   9
   2  -6  -6 4898.27 1100.38   7
  -2   6   6 3529.82 1358.57  49
   2  -6  -5 822.338 449.611   7
   2  -6  -5 905.225 538.052  50
   2  -6  -5 1251.60 586.991  51
  -2   6   5 297.817 464.638   9
   2   6  -5 1376.56 536.879   6
  -2   6   5 653.616 551.692   8
  -2   6   5 253.646 571.718  49
  -2  -6   5 468.512 761.522  49
  -2  -6   5 1198.44 552.169   4
   2   6  -5 1268.06 537.242   5
  -2  -6   4 3285.00 1250.31  49
   2   6  -4 4166.53 795.034   6
   2   6  -4 4156.67 733.866   9
   2   6  -4 4183.49 787.702   5
  -2  -6   4 4032.27 935.394   4
   2  -6  -4 3649.58 931.388  51
  -2   6   4 4099.43 950.162   8
  -2   6   4 4024.03 886.737   9
   2  -6  -4 4692.57 901.800   7
   2  -6  -4 2934.30 712.820  50
  -2   6   4 2210.59 856.433  49
   2  -6  -3-395.312 514.684   7
   2   6  -3-9.32311 298.255   6
   2   6  -3 60.3973 246.941   5
  -2   6   3 192.250 328.762  49
   2   6  -3 131.629 237.007   9
  -2   6   3 325.615 419.672   9
   2  -6  -3 209.383 354.479  50
   2   6  -3 389.984 258.422   2
  -2  -6   3-43.9173 362.983  50
  -2   6   3 78.8104 343.214   8
   2  -6  -3 281.498 419.263  51
  -2  -6   3 245.010 453.906   4
   2   6  -2 5067.56 809.039   2
  -2  -6   2 5192.65 656.552   7
  -2   6   2 5481.02 729.304   3
   2   6  -2 5314.53 735.218   5
   2   6  -2 5417.47 856.878   6
   2   6  -2 6019.80 671.610   9
  -2   6   2 5142.70 890.943   9
   2  -6  -2 6589.66 1003.39  51
  -2   6   2 5325.02 878.794   8
  -2  -6   2 5741.68 872.747  50
   2  -6  -2 5250.83 850.477  50
  -2  -6   2 5796.28 962.161   4
   2  -6  -2 5891.45 983.640   7
   2  -6  -1 11852.6 1191.38  51
   2  -6  -1 14403.3 1328.87   7
   2   6  -1 12875.3 1235.90   6
   2   6  -1 15003.7 1391.88   2
  -2  -6   1 15086.4 1269.15   1
   2   6  -1 16039.0 1137.33   5
  -2   6   1 13937.9 1359.05   9
  -2  -6   1 15070.9 1009.63   7
   2   6  -1 17630.1 1034.13   9
   2   6  -1 13120.7 956.497   8
  -2   6   1 13635.9 1211.08   8
  -2   6   1 15375.6 1055.00   3
  -2  -6   1 12112.7 1139.50  50
  -2  -6   1 13005.8 1263.51   4
   2  -6  -1 11487.9 1207.44  50
  -2   6   0 24226.4 1169.57   3
  -2  -6   0 25024.2 1546.42  50
   2  -6   0 22637.6 1676.56   7
  -2  -6   0 22835.9 1632.73   4
  -2   6   0 22595.4 1600.45   5
   2   6   0 23271.1 1594.91   6
  -2  -6   0 21089.6 1155.41   7
  -2   6   0 22626.4 1684.17   9
   2   6   0 21920.5 1458.39   8
  -2  -6   0 21907.7 1513.90   1
   2  -6   0 22877.0 1737.00  50
   2  -6   0 25414.9 1596.97  51
   2   6   0 22983.8 1144.99   9
   2   6   0 22416.1 1770.25   2
   2  -6   1 4672.58 883.521  50
  -2  -6  -1 4626.69 662.332  50
   2   6   1 4121.79 836.067   2
  -2   6  -1 4446.00 786.528   5
   2   6   1 4565.91 705.666   6
   2  -6   1 4288.53 629.641   4
   2  -6   1 4689.67 828.396   7
   2   6   1 4580.82 814.368   8
  -2  -6  -1 4370.28 723.384   1
  -2   6  -1 4352.62 803.453   9
  -2  -6  -1 5332.28 624.171   7
  -2  -6  -2 168283. 4509.42   1
   2   6   2 169140. 5290.71   2
  -2   6  -2 174311. 4796.99   5
  -2   6  -2 193264. 5314.47   9
   2  -6   2 152359. 4956.90  50
   2   6   2 158008. 4999.43   8
   2  -6   2 172540. 4543.58   4
  -2  -6  -2 165236. 4070.06  50
   2  -6   2 175486. 5094.11   7
  -2  -6  -3 2262.75 638.490   1
  -2  -6  -3 2311.87 540.777  50
   2  -6   3 2957.76 718.391   4
   2   6   3 2155.61 699.503   2
  -2   6  -3 2527.72 729.705   9
  -2   6  -3 2409.23 655.872   5
   2  -6   3 1686.42 581.980  50
   2   6   3 2469.71 747.126   8
   2  -6   3 2136.11 700.332   7
  -2  -6  -4 5084.48 970.171   1
   2   6   4 4405.69 998.052   2
   2  -6   4 6510.89 1124.31   4
  -2   6  -4 4367.89 929.440   5
   2   6   4 3998.80 1220.02  49
   2   6   4 3677.69 988.242   8
  -2   6  -4 5329.21 1061.26   9
   2  -6   4 4140.83 996.922  50
   2  -6   5 6497.82 1359.01  50
   2   6   5 6377.72 1801.61  49
  -2  -6  -5 8490.26 743.525  19
   2   6   5 8700.53 1591.38   8
  -2   6  -5 9683.29 783.973  26
  -2  -6  -5 8231.92 711.134  24
  -2  -6  -5 8689.63 674.243  10
  -2  -6  -5 9068.45 780.376  25
  -2  -6  -5 8978.16 843.000  37
   2  -6   5 8440.32 1410.99   4
  -2  -6  -5 9450.97 1406.16   1
  -2   6  -5 9349.40 1407.72   5
  -2   6  -5 8160.41 776.945  44
  -2  -6  -5 8984.66 789.638  30
  -2  -6  -5 9269.45 809.643  16
  -2   6  -5 8128.78 767.005  28
  -2  -6  -5 8912.50 761.941  40
  -2   6  -5 8475.94 669.156  15
  -2  -6  -5 11032.3 803.346  15
  -2  -6  -5 8803.03 753.774  12
  -2  -6  -5 8358.47 768.921  45
  -2  -6  -6 6318.64 650.846  24
   2   6   6 6661.65 622.719  11
  -2   6  -6 7374.24 767.685  44
  -2  -6  -6 6091.82 600.919  10
  -2  -6  -6 6241.70 702.120  16
  -2  -6  -6 7534.68 746.999  40
  -2  -6  -6 6826.04 729.480  25
  -2  -6  -6 6310.06 659.127  19
  -2   6  -6 6507.63 680.134  26
  -2  -6  -6 8887.35 823.565  15
  -2   6  -6 6449.61 614.051  15
  -2  -6  -6 6024.51 648.139  12
  -2  -6  -6 7364.04 807.903  37
  -2  -6  -6 6825.96 697.730  30
  -2  -6  -6 6887.34 725.144  45
  -2  -6  -7 280.507 279.745  37
  -2   6  -7 207.662 225.174  26
  -2  -6  -7 199.368 229.415  30
  -2  -6  -7 396.277 246.270  19
  -2  -6  -7 109.036 228.624  12
  -2  -6  -7 226.751 218.082  24
   2   6   7 398.731 220.099  11
  -2  -6  -7 147.177 268.677  25
  -2  -6  -7 155.410 192.779  10
  -2  -6  -7 448.090 308.005  16
  -2   6  -7 280.488 202.014  15
  -2  -6  -7 269.483 229.344  40
   2   6   8 5987.11 521.617  11
  -2   6  -8 5827.56 526.650  15
  -2  -6  -8 6262.26 695.587  37
  -2  -6  -8 5783.79 531.712  10
  -2  -6  -8 5617.88 562.749  24
  -2   6  -8 7255.68 629.846  26
  -2  -6  -8 5051.13 608.356  16
  -2  -6  -9 7782.66 489.955  10
  -2   6  -9 7703.27 485.121  15
  -2  -6  -9 4379.64 388.799  41
  -2  -6  -9 6805.11 555.191  16
   2   6   9 9978.67 558.075  21
  -2  -6  -9 6460.68 562.587  15
   2   6   9 7612.68 577.188  27
  -2   6  -9 6013.24 541.214  26
  -2  -6  -9 7445.27 520.395  24
   2  -7 -11 6845.66 470.990  16
  -2   7  11 5765.46 395.783  21
  -2   7  11 7617.50 469.608  11
   2  -7 -11 6443.66 437.820  24
  -2   7  11 6978.68 494.690  35
  -2   7  11 6066.94 388.452  18
   2  -7 -11 6604.04 496.476  37
   2   7 -11 6450.00 419.669  40
   2   7 -11 6053.20 462.305  26
   2  -7 -11 6673.09 436.641  12
  -2  -7  11 6576.38 453.497  33
  -2  -7  11 6324.32 420.533  36
   2   7 -11 6386.61 339.802  15
  -2   7  11 5606.61 397.495  27
   2  -7 -10-67.3405 185.811  25
   2   7 -10 283.818 232.183  47
   2  -7 -10 245.698 204.557  12
   2   7 -10 79.5292 191.126  40
   2  -7 -10 7.22134 176.134  40
  -2   7  10 108.274 164.082  42
  -2   7  10 229.876 274.659  35
  -2   7  10 499.333 229.639  18
  -2  -7  10 109.110 141.356  32
   2   7 -10 61.7212 149.620  15
   2  -7 -10-18.2200 239.740  37
   2  -7 -10 124.005 221.098  16
   2   7 -10 294.117 273.687  44
  -2   7  10 86.7698 205.691  11
   2   7 -10 122.027 177.982  23
  -2  -7  10 200.297 229.853  36
   2   7  -9 1543.43 446.023  26
  -2   7   9 1576.79 390.048  42
   2   7  -9 1049.81 360.503  20
   2   7  -9 1405.33 338.055  23
  -2   7   9 1014.84 270.765  33
   2   7  -9 1569.50 314.138  15
   2   7  -9 1486.31 443.830  44
  -2  -7   9 1396.21 276.107  22
  -2   7   9 1732.34 445.779  35
   2  -7  -9 1256.70 350.152  40
  -2  -7   9 1515.56 349.438  32
  -2   7   9 1119.07 328.997  18
   2  -7  -9 1353.09 348.522  45
  -2  -7   9 1336.73 304.416  43
   2  -7  -9 1648.39 397.777  31
   2  -7  -9 1354.93 317.543  30
   2  -7  -9 1791.88 411.578  16
   2  -7  -9 1603.81 384.128  12
   2  -7  -9 933.122 301.768  25
   2   7  -9 1470.56 386.643  47
   2  -7  -9 987.935 386.565  37
   2  -7  -8 11013.2 882.650  12
  -2  -7   8 12436.7 901.544  43
  -2   7   8 11920.6 924.238  18
  -2   7   8 13202.1 972.254  42
   2  -7  -8 12478.7 918.982  40
   2  -7  -8 11663.0 834.719  19
  -2   7   8 13106.6 1012.33  35
   2  -7  -8 12006.2 919.423  30
   2   7  -8 12147.7 980.711  20
   2  -7  -8 12147.2 985.404  45
   2  -7  -8 11938.7 947.271  31
  -2   7   8 12259.3 895.480  33
  -2  -7   8 12943.4 865.939  22
   2  -7  -8 11099.5 882.118  25
   2   7  -8 12006.8 988.535  47
   2  -7  -8 11817.1 1038.62  37
   2   7  -8 12237.6 830.717  15
   2   7  -8 7636.73 814.671  13
   2  -7  -8 11732.5 950.468  16
   2   7  -8 12842.2 905.886  26
   2   7  -8 11603.0 898.110  23
   2   7  -8 13372.0 1083.67  44
  -2   7   7 601.779 303.402  35
   2  -7  -7-549.677 362.349   5
  -2   7   7 717.915 297.325  18
   2  -7  -7 742.510 271.412  19
   2  -7  -7 691.983 293.914  40
   2   7  -7 737.906 270.183  26
   2   7  -7 643.091 274.538  23
   2   7  -7 840.981 374.051  44
  -2  -7   7 570.438 197.747  34
   2  -7  -7 541.230 262.710  16
  -2   7   7 599.647 260.384  42
   2   7  -7 732.029 297.750  47
   2  -7  -7 409.965 260.025  31
   2  -7  -7 803.946 320.987  30
   2  -7  -7 543.462 266.645  45
   2   7  -7 319.124 241.248  13
  -2   7   7 641.701 287.985  33
   2  -7  -7 718.566 314.832  37
   2   7  -7 943.687 344.770  28
   2  -7  -7 709.941 313.025  12
   2  -7  -7 668.765 287.934  25
   2   7  -7 580.597 260.778  20
   2  -7  -6 32794.8 1364.55  40
  -2   7   6 24058.9 3355.48  49
  -2   7   6 36973.4 1404.59  21
  -2   7   6 34029.2 1437.23  33
   2   7  -6 32320.9 1438.71  28
   2  -7  -6 39248.1 3099.47   7
  -2   7   6 34360.1 1431.86  18
   2  -7  -6 33272.8 1587.21  37
   2  -7  -6 33958.7 1431.64  19
   2  -7  -6 33233.3 1407.83  12
   2  -7  -6 34241.2 1517.46  30
   2   7  -6 31272.0 2573.04   5
   2  -7  -6 31625.4 3024.63  51
   2  -7  -6 33715.4 1474.25  16
  -2   7   6 32608.0 2923.22   9
  -2  -7   6 30453.1 2843.75   4
   2  -7  -6 29355.3 2592.15  50
  -2   7   6 35361.6 1532.74  35
   2   7  -6 31136.6 1513.61  27
  -2   7   6 33397.1 3056.90   8
   2  -7  -6 32771.3 1563.27  45
  -2   7   6 35408.5 1496.29  42
  -2  -7   6 34047.2 1358.46  34
   2   7  -6 33835.0 1343.75  26
   2   7  -6 33461.2 1621.08  44
   2   7  -6 35087.2 1405.68  13
   2   7  -6 32375.6 1490.78  20
  -2   7   5 31347.0 2637.92   9
  -2  -7   5 27721.6 2570.04   4
   2  -7  -5 34287.8 2681.78   7
   2  -7  -5 35872.2 3011.29  51
   2   7  -5 32108.3 2421.51   5
  -2   7   5 34095.9 2867.70   8
  -2  -7   5 27661.6 2531.11  50
  -2   7   5 25177.8 3037.07  49
   2  -7  -5 30097.4 2430.07  50
  -2  -7   4 19820.6 2057.58   4
  -2   7   4 24814.9 2174.39   9
   2   7  -4 28644.8 2086.76   5
   2  -7  -4 26935.1 2232.65   7
  -2   7   4 25819.6 2296.08   8
  -2  -7   4 25268.0 2242.87  50
   2   7  -4 28090.1 1900.62   9
   2  -7  -4 26568.3 2138.49  50
   2  -7  -4 29083.4 2563.45  51
   2   7  -4 28004.5 2203.88   6
  -2  -7   3 30227.4 2352.02   4
   2  -7  -3 27728.2 2098.41  50
   2  -7  -3 28679.4 2327.45  51
   2   7  -3 30563.3 2218.43   6
   2   7  -3 30760.9 1780.72   9
  -2   7   3 28831.6 2193.81   9
  -2   7   3 29924.8 2259.54   8
  -2  -7   3 29357.2 1843.17   7
  -2   7   3 30266.2 1903.61   3
   2  -7  -3 28106.4 2142.33   7
   2   7  -3 26804.6 1854.10   2
  -2  -7   3 25131.3 2076.15  50
   2   7  -3 29413.4 1961.94   5
  -2  -7   2 6720.92 814.790   7
  -2  -7   2 7163.84 1062.81  50
  -2   7   2 6261.85 1019.95   9
  -2   7   2 7923.36 891.253   3
   2  -7  -2 6522.85 1061.53  51
   2   7  -2 7111.43 920.220   5
   2  -7  -2 7522.18 1098.68  50
   2   7  -2 6363.14 990.219   2
  -2   7   2 7224.02 1050.44   8
  -2  -7   2 8007.73 1146.81   4
   2  -7  -2 8265.07 1209.28   7
   2   7  -2 6430.05 756.129   9
   2   7  -2 6525.62 1007.04   6
  -2   7   1 19462.5 1238.50   3
   2   7  -1 19357.8 1630.64   6
   2   7  -1 19050.6 1401.79   5
  -2   7   1 18211.7 1649.20   9
   2  -7  -1 17508.1 1612.28  50
   2   7  -1 18986.1 1200.13   9
   2  -7  -1 18368.7 1640.63   7
  -2  -7   1 19478.5 1532.82   1
  -2   7   1 19181.0 1505.10   8
  -2  -7   1 18865.2 1644.21   4
  -2  -7   1 17904.1 1520.44  50
  -2  -7   1 18450.9 1277.86   7
   2  -7  -1 17535.3 1558.83  51
   2   7  -1 16136.4 1578.29   2
   2   7   0 18417.1 1549.79   6
  -2  -7   0 20468.0 1568.80   1
   2   7   0 17662.6 1404.66   8
  -2   7   0 20748.9 1740.66   9
   2  -7   0 17796.4 1431.54  51
  -2  -7   0 20614.5 1676.88   4
   2  -7   0 18311.9 1701.85  50
   2   7   0 19677.2 1790.65   2
  -2  -7   0 16701.1 1402.07  50
   2  -7   0 18804.5 1655.15   7
   2   7   1 54709.5 2532.22   6
   2  -7   1 50403.0 2913.29  50
  -2  -7  -1 54394.4 2488.66  50
   2  -7   1 57874.4 2982.97   7
  -2   7  -1 51735.3 2751.57   5
  -2   7  -1 58303.2 2990.47   9
  -2  -7  -1 56537.7 2645.56   1
   2   7   1 57717.7 2846.83   8
   2   7   1 54491.7 3111.71   2
   2   7   2 321.060 386.864   2
   2  -7   2-548.535 451.524  50
   2  -7   2-629.621 464.414   7
   2   7   2 313.710 440.065   8
  -2  -7  -2 520.472 280.683  50
  -2   7  -2 353.360 329.687   9
  -2   7  -2 124.629 322.403   5
  -2  -7  -2 186.670 225.077   1
   2   7   3 25460.3 2376.17   8
  -2  -7  -3 26769.2 2050.04   1
   2   7   3 31091.8 3104.42  49
   2   7   3 26359.3 2385.53   2
   2  -7   3 25749.6 2277.39   7
  -2   7  -3 25807.5 2141.65   5
   2  -7   3 26424.5 2116.74   4
   2  -7   3 22184.2 2210.62  50
  -2   7  -3 28524.5 2348.95   9
  -2   7  -4 657.871 240.138  26
  -2  -7  -4 644.487 245.000  12
   2  -7   4 754.266 478.009   7
  -2  -7  -4 854.362 464.124   1
  -2  -7  -4 1058.69 320.973  37
   2   7   4 398.639 542.705   8
  -2  -7  -4 1117.74 260.035  24
  -2  -7  -4 1010.80 285.492  19
   2   7   4-91.9157 578.648  49
   2  -7   4 2038.88 802.117  50
  -2   7  -4 1729.67 631.016   9
   2  -7   4 288.396 378.779   4
   2   7   4 2018.24 721.278   2
  -2   7  -4 730.437 439.771   5
  -2  -7  -4 1208.78 290.863  15
  -2   7  -4 571.661 228.775  21
   2  -7   5 1086.54 600.264   7
  -2  -7  -5 1311.96 345.211  30
  -2   7  -5 1809.09 391.662  44
   2   7   5 1657.23 369.525  21
  -2  -7  -5 1633.87 432.080  37
  -2   7  -5 1376.55 338.494  26
  -2  -7  -5 1548.14 362.211  19
  -2  -7  -5 1721.69 391.775  40
  -2  -7  -5 1319.81 342.150  12
  -2   7  -5 1499.67 375.341  28
  -2  -7  -5 1665.77 420.607  16
  -2  -7  -5 1562.06 352.160  24
  -2   7  -5 2523.05 793.458   5
  -2  -7  -5 2078.98 392.227  15
  -2  -7  -5 1905.61 387.516  25
  -2  -7  -5 1711.78 628.521   1
  -2   7  -5 1234.90 283.359  15
   2   7   5 1865.15 826.026   8
   2  -7   5 1412.54 719.024  50
   2   7   5-757.310 764.076  49
   2   7   5 1398.54 333.583  11
  -2  -7  -5 1638.71 377.875  45
   2   7   6 21475.9 1129.31  21
  -2  -7  -6 22116.1 1260.95  25
  -2  -7  -6 22874.3 1204.37  24
   2   7   6 23085.4 1149.14  11
  -2  -7  -6 24619.6 1142.80  10
  -2  -7  -6 22933.1 1263.50  12
  -2  -7  -6 22808.2 1299.60  30
  -2  -7  -6 22154.3 1303.80  16
  -2  -7  -6 23163.5 1270.89  19
  -2  -7  -6 23497.9 1319.75  45
  -2  -7  -6 23440.0 1090.81  15
  -2  -7  -6 24626.2 1462.21  37
  -2   7  -6 21104.3 1075.58  15
  -2   7  -6 22879.5 1237.39  26
  -2   7  -6 24159.4 1334.95  44
  -2  -7  -6 23603.8 1310.23  40
   2   7   7 15670.0 957.200  21
   2   7   7 11969.8 803.514  11
  -2   7  -7 11707.9 884.300  26
  -2  -7  -7 12999.6 803.384  10
  -2  -7  -7 11647.8 934.663  16
  -2  -7  -7 13193.0 791.699  15
  -2   7  -7 12545.0 810.482  15
  -2  -7  -7 12251.1 867.196  19
  -2  -7  -7 11826.7 1006.24  37
  -2  -7  -7 12366.7 889.160  24
  -2  -7  -7 11217.4 851.187  45
  -2  -7  -7 11260.4 851.556  30
   2   7   8 1006.63 337.470  27
  -2   7  -8 693.447 221.274  15
  -2  -7  -8 853.891 310.420  37
   2   7   8 1054.14 236.503  11
  -2  -7  -8 901.919 327.506  16
  -2  -7  -8 1047.23 280.181  29
  -2  -7  -8 1057.61 301.408  24
  -2  -7  -8 887.243 217.647  10
  -2  -7  -9 260.028 164.346  24
  -2  -7  -9-7.05886 138.348  41
  -2   7  -9 298.669 152.633  15
   2   7   9-339.129 181.259  21
  -2  -7  -9 211.818 186.240  16
   2   7   9 233.062 190.288  27
  -2   8  11 272.628 175.452  35
  -2   8  11 313.000 153.719  11
   2  -8 -11 304.599 180.728  37
  -2  -8  11 328.702 144.812  33
  -2  -8  11 273.230 138.283  36
   2  -8 -11 263.427 167.149  16
   2  -8 -11 218.707 131.635  24
  -2   8  11 177.271 138.095  21
   2  -8 -10 10949.3 783.538  37
  -2   8  10 10787.7 632.921  42
   2   8 -10 11958.9 772.416  44
  -2   8  10 10952.6 641.273  21
   2  -8 -10 11418.5 675.472  24
   2   8 -10 10089.2 579.008  23
   2  -8 -10 11298.8 709.441  12
   2   8 -10 10074.3 652.377  47
  -2  -8  10 10970.2 702.534  36
  -2  -8  10 11295.0 627.804  32
  -2   8  10 10995.1 665.741  18
   2   8 -10 11168.6 672.811  40
   2  -8 -10 10227.5 615.016  25
   2  -8 -10 12574.0 778.981  16
   2  -8 -10 10765.0 621.703  45
   2   8 -10 11989.4 604.492  15
  -2   8  10 11466.3 688.821  27
   2   8 -10 12838.3 764.393  26
  -2   8  10 11675.7 692.705  11
  -2   8  10 11989.7 775.718  35
   2   8  -9 7240.12 677.990  47
  -2  -8   9 7870.20 590.961  22
  -2   8   9 8723.63 710.528  11
   2   8  -9 7709.25 736.042  20
   2   8  -9 7145.44 621.500  23
  -2   8   9 7985.30 760.926  35
  -2   8   9 8071.14 692.121  18
  -2  -8   9 7420.30 643.897  32
   2  -8  -9 7038.66 670.895  31
   2  -8  -9 7744.25 660.322  30
   2  -8  -9 7372.99 714.687  16
  -2  -8   9 7005.35 598.246  43
   2  -8  -9 7116.03 763.384  37
   2  -8  -9 7564.72 707.937  12
   2   8  -9 7217.89 583.821  15
  -2   8   9 8993.97 727.147  27
   2  -8  -9 6420.36 615.175  40
   2   8  -9 7219.21 669.271  26
  -2   8   9 7526.53 667.022  42
   2   8  -9 7254.45 750.286  44
   2  -8  -9 7131.75 679.335  45
   2  -8  -9 6622.58 597.308  25
   2   8  -8 144.460 191.215  23
  -2  -8   8 930.092 282.626  22
   2  -8  -8 635.085 250.109  19
  -2   8   8 1053.74 310.869  11
   2   8  -8 952.761 356.230  47
   2   8  -8 1073.51 382.600  44
   2   8  -8 1143.83 370.931  20
   2  -8  -8 849.965 377.396  37
  -2   8   8 757.488 302.917  42
  -2   8   8 880.447 367.320  35
   2   8  -8 1222.56 350.529  26
  -2   8   8 1128.04 357.573  18
  -2   8   8 730.063 276.565  33
   2   8  -8 747.242 300.537  13
   2  -8  -8 755.474 312.878  31
   2  -8  -8 707.950 315.888  30
   2  -8  -8 620.580 309.139  45
   2  -8  -8 991.207 372.960  16
   2   8  -8 932.059 294.530  15
   2  -8  -8 954.642 300.677  40
  -2  -8   8 692.467 303.421  43
   2  -8  -8 1014.30 334.496  12
  -2   8   7 10208.2 892.713  35
   2  -8  -7 9479.11 799.031  40
   2  -8  -7 9363.62 847.535  16
   2  -8  -7 9464.83 902.375  45
  -2   8   7 9667.85 779.649  11
  -2  -8   7 11043.7 801.889  34
   2  -8  -7 9510.85 799.471  19
   2   8  -7 9372.08 874.406  47
  -2   8   7 10052.6 848.632  18
   2  -8  -7 9185.82 816.574  12
  -2   8   7 9381.43 798.249  33
   2   8  -7 9615.71 804.458  13
   2  -8  -7 8885.38 792.041  31
  -2   8   7 10361.2 857.444  42
   2   8  -7 10467.0 786.309  26
   2  -8  -7 9137.28 836.228  30
   2   8  -7 9713.78 846.316  28
   2  -8  -7 9315.46 922.759  37
   2   8  -7 9560.53 815.056  23
   2   8  -7 8954.44 844.485  20
  -2   8   7 13952.9 958.662  21
   2   8  -7 11477.2 1011.98  44
  -2   8   6-743.643 662.073   8
  -2  -8   6-702.850 1035.28   4
   2   8  -6 487.841 248.390  20
  -2  -8   6 274.707 428.212  50
   2  -8  -6 382.997 238.893  19
   2  -8  -6 376.820 324.164  37
   2  -8  -6 599.378 271.234  30
   2   8  -6 867.392 301.772  23
  -2   8   6 453.347 216.751  11
   2  -8  -6-427.478 382.326  50
   2   8  -6 556.697 342.579  44
   2   8  -6 666.029 317.356  27
   2   8  -6 385.493 210.090  26
  -2   8   6 391.190 219.474  33
   2  -8  -6 346.125 223.323  16
  -2   8   6 229.700 215.872  35
  -2   8   6 402.121 270.777  42
   2  -8  -6 504.640 289.681  45
   2   8  -6 819.058 510.318   5
  -2   8   6 556.296 460.959   9
   2   8  -6 485.215 281.130  28
  -2   8   6 569.907 243.716  18
   2  -8  -6-132.699 375.324  51
   2   8  -6 304.936 230.011  47
   2   8  -6 438.905 231.032  13
   2  -8  -6 463.489 212.636  40
   2  -8  -6 371.449 224.375  12
   2   8  -6 260.937 357.351  48
   2  -8  -6 770.357 586.064   7
  -2   8   6 1858.57 486.898  21
  -2  -8   5 34567.4 2556.82   7
   2  -8  -5 42677.2 3161.16   7
  -2  -8   5 29589.7 2747.34  50
   2  -8  -5 33094.1 2655.86  50
  -2   8   5 38577.6 3159.05   8
   2  -8  -5 33895.4 3098.19  51
  -2  -8   5 31876.5 2861.91   4
  -2   8   5 32103.7 2775.30   9
   2   8  -5 35699.7 2711.56   5
   2  -8  -4 23055.1 2391.73  51
   2   8  -4 23993.9 2060.91   5
  -2   8   4 23370.3 1944.01   3
   2  -8  -4 21640.6 2067.49  50
  -2  -8   4 19535.7 2110.10  50
  -2   8   4 24815.3 2293.87   9
  -2  -8   4 25240.7 2405.91   4
   2   8  -4 26417.1 1928.24   9
  -2   8   4 23058.3 2299.07   8
   2   8  -4 25228.8 2258.96   6
  -2  -8   4 26885.8 2075.96   7
   2  -8  -4 26623.1 2354.00   7
   2  -8  -3 1888.72 676.096   7
   2   8  -3 1784.38 581.613   5
  -2   8   3 1924.63 661.138   8
  -2  -8   3 1407.73 551.685  50
  -2  -8   3 2262.53 577.993   7
   2   8  -3 2253.59 702.085   6
   2  -8  -3 1126.59 547.286  50
  -2   8   3 1707.65 513.870   3
   2   8  -3 1747.94 562.162   2
  -2  -8   3 1802.74 678.092   4
   2  -8  -3 1723.16 666.725  51
   2   8  -3 1805.90 532.064   9
  -2   8   3 1917.71 698.214   9
   2  -8  -2 546.720 457.867  50
   2  -8  -2 1245.20 876.084   7
  -2   8   2 517.907 387.841   8
  -2  -8   2-67.1931 457.381   4
   2   8  -2 54.4857 287.524   5
  -2  -8   2 372.990 264.398   7
   2   8  -2-18.9168 324.297   6
   2   8  -2 325.167 348.415   2
  -2   8   2 366.078 238.955   3
  -2   8   2 41.4718 377.579   9
  -2  -8   2 89.8299 313.927  50
   2  -8  -2-45.6322 410.142  51
  -2  -8   1 83824.5 3608.57  50
   2  -8  -1 94190.3 3828.43  51
   2   8  -1 96641.5 3905.96   6
  -2  -8   1 96987.6 3938.46   4
   2  -8  -1 86237.4 3889.89  50
   2   8  -1 91099.8 3988.01   2
   2   8  -1 91741.2 3328.38   5
  -2   8   1 93380.6 3964.29   9
  -2  -8   1 95402.8 3645.34   1
  -2   8   1 90583.3 3384.10   8
   2  -8  -1 93679.9 3952.02   7
  -2  -8   0 5005.03 861.081  50
  -2  -8   0 4193.26 782.236   1
  -2   8   0 5236.75 985.677   9
   2   8   0 4515.43 995.533   2
   2  -8   0 5223.66 995.576  50
   2  -8   0 4753.43 824.015  51
   2   8   0 5062.81 907.227   6
   2  -8   0 4041.06 893.361   7
  -2  -8   0 4964.27 926.712   4
  -2  -8  -1 6651.91 969.771   1
   2  -8   1 6473.59 1116.03   7
   2   8   1 5297.38 1103.89   2
  -2   8  -1 7700.01 1183.41   9
  -2   8  -1 7318.73 1190.94   5
   2  -8   1 5559.17 1097.37  50
  -2  -8  -1 5293.03 874.583  50
   2   8   1 6214.62 1036.10   8
   2   8   1 6766.63 985.774   6
   2  -8   2 3891.71 963.721   7
   2   8   2 3413.14 831.168   8
   2   8   2 3922.16 1032.18   2
  -2   8  -2 4141.00 910.955   9
  -2  -8  -2 3249.87 719.184  50
  -2   8  -2 3515.00 846.170   5
   2  -8   2 2150.63 828.530  50
  -2  -8  -2 3949.18 768.755   1
   2  -8   3 14854.9 1907.79  50
  -2  -8  -3 17274.2 1745.78   1
   2   8   3 16182.7 2331.20  49
  -2   8  -3 12404.0 1620.15   5
   2   8   3 17998.6 2139.77   2
   2   8   3 15337.1 1961.91   8
   2  -8   3 14685.2 1796.84   7
  -2   8  -3 17801.7 1956.76   9
  -2   8  -4 50642.0 1846.93  21
   2   8   4 53576.2 1605.21  21
   2  -8   4 48425.6 3593.08  50
  -2   8  -4 54698.9 3491.63   5
   2   8   4 59987.0 4835.18  49
  -2   8  -4 55045.4 1935.24  28
  -2  -8  -4 62555.1 2173.07  37
  -2  -8  -4 58896.6 1989.43  19
  -2   8  -4 68429.4 4008.48   9
  -2  -8  -4 58149.2 3363.35   1
  -2  -8  -4 53895.9 1619.26  15
  -2   8  -4 58174.0 2342.68  48
   2   8   4 60418.2 1806.09  11
  -2  -8  -4 56068.0 1900.32  16
  -2   8  -4 59958.5 1933.81  26
  -2  -8  -4 57897.0 1803.66  24
  -2  -8  -4 58186.6 1905.44  12
  -2  -8  -4 56756.3 1764.45  17
  -2   8  -4 52154.8 1949.70  27
   2   8   4 56673.7 4012.72   8
  -2   8  -4 53206.8 1635.22  15
  -2  -8  -4 60108.6 2067.13  30
   2  -8   4 59104.3 3819.40   7
   2   8   4 55313.9 3834.99   2
  -2   8  -4 59175.4 1775.56  13
  -2  -8  -4 62419.8 2160.15  45
  -2  -8  -5 1002.24 306.237  12
  -2  -8  -5 998.421 314.628  24
   2   8   5 1176.80 296.423  11
   2   8   5 1214.24 367.639  21
  -2  -8  -5 606.188 230.735  15
  -2  -8  -5 945.610 320.268  19
  -2  -8  -5 1106.02 362.855  45
  -2  -8  -5 1182.95 365.770  16
  -2   8  -5 872.437 300.450  44
  -2   8  -5 772.202 228.261  13
  -2   8  -5 917.908 334.933  28
  -2   8  -5 980.626 345.010  26
  -2  -8  -5 1473.76 392.985  30
  -2   8  -5 726.428 241.515  15
  -2  -8  -5 618.001 303.281  37
  -2   8  -6 1457.95 375.897  44
  -2  -8  -6 848.074 313.767  12
   2   8   6 2037.48 441.019  21
  -2  -8  -6 1065.82 409.914  37
   2   8   6 1154.02 312.819  11
  -2  -8  -6 838.956 296.249  19
  -2  -8  -6 849.868 315.160  30
  -2  -8  -6 1227.03 405.062  16
  -2  -8  -6 975.086 320.260  24
  -2  -8  -6 1040.76 287.752  15
  -2   8  -6 978.101 283.444  15
  -2   8  -6 1097.23 333.819  26
  -2  -8  -6 1381.78 384.880  45
  -2  -8  -7 3002.13 559.963  37
  -2  -8  -7 2926.41 440.350  19
  -2  -8  -7 2712.90 377.411  15
   2   8   7 2669.58 400.961  11
  -2  -8  -7 2369.11 404.857  30
  -2  -8  -7 2788.84 502.429  16
   2   8   7 2779.00 493.418  27
   2   8   7 2529.10 427.619  21
  -2   8  -7 2406.36 439.938  26
  -2   8  -7 2506.28 372.821  15
  -2  -8  -7 2512.28 434.284  45
  -2  -8  -7 3218.29 473.337  24
   2   8   8 6525.77 487.485  11
   2   8   8 4833.60 430.771  21
  -2  -8  -8 5868.14 622.151  37
  -2   8  -8 7952.42 616.973  26
  -2  -8  -8 5815.33 583.605  16
  -2  -8  -8 6264.31 552.861  24
  -2  -8  -8 5419.62 507.499  29
   2   8   8 6147.60 572.055  27
  -2   8  -8 6109.14 474.895  15
  -2  -8  -8 6056.46 484.753  19
  -2  -8  -9 698.373 187.689  41
  -2   8  -9 956.334 166.371  15
  -2  -8  -9 1007.45 205.811  24
  -2  -8  -9 1027.98 233.833  16
  -2   8  -9 424.022 273.511  26
   2   8   9 956.719 206.850  27
   2  -9 -10 2608.44 298.465  24
   2  -9 -10 2738.65 390.979  37
  -2   9  10 2810.89 326.589  18
  -2  -9  10 2411.68 336.537  36
  -2   9  10 2867.18 326.401  21
  -2   9  10 2712.67 365.460  35
  -2  -9  10 2643.63 292.034  32
   2  -9 -10 2898.60 349.135  12
   2  -9 -10 3036.08 378.082  16
   2   9 -10 2890.47 282.117  15
   2   9 -10 2218.71 285.155  40
  -2   9  10 2216.18 286.888  27
   2   9 -10 3793.87 421.760  26
   2  -9 -10 2432.20 289.106  45
  -2   9  10 3225.63 352.450  11
  -2   9   9 243.289 218.388  18
   2   9  -9-393.608 362.309  26
  -2  -9   9 65.0467 152.409  43
  -2   9   9-44.8880 255.818  21
   2  -9  -9 161.901 217.499  12
  -2  -9   9 174.841 145.610  22
   2   9  -9 368.319 268.007  20
   2   9  -9 386.409 322.031  44
   2  -9  -9 39.7565 162.992  24
  -2   9   9 198.915 212.902  11
   2  -9  -9 50.8728 162.713  19
  -2   9   9 263.046 257.090  35
   2  -9  -9 278.714 284.238  37
  -2  -9   9 108.322 198.162  32
   2  -9  -9-30.5536 211.461  45
   2  -9  -9 129.868 232.691  16
   2   9  -9 65.9123 170.416  15
  -2   9   9 109.547 199.373  27
  -2   9   9 59.0009 170.289  42
   2  -9  -9 209.745 196.937  30
   2   9  -9 68.6408 172.496  47
   2   9  -8 2250.27 475.519  44
   2  -9  -8 1850.27 412.118  12
  -2   9   8 1929.06 410.733  18
   2  -9  -8 1804.03 361.923  19
  -2  -9   8 2051.97 362.501  22
   2  -9  -8 1750.13 466.013  37
   2  -9  -8 1898.39 425.858  16
   2  -9  -8 2331.67 454.686  30
  -2   9   8 2258.88 481.407  35
  -2   9   8 2759.09 466.766  21
   2   9  -8 1193.33 368.713  13
   2   9  -8 1884.14 380.914  26
  -2   9   8 2331.62 417.152  42
  -2  -9   8 2410.08 404.990  43
   2   9  -8 1451.04 386.580  28
  -2   9   8 1886.77 380.070  11
  -2   9   8 2262.88 429.027  27
   2   9  -8 1571.39 331.614  15
   2  -9  -8 2058.04 454.245  45
   2   9  -8 2246.72 462.144  20
   2   9  -8 2349.85 437.149  47
  -2   9   7 48020.8 1796.31  42
  -2   9   7 47595.7 1910.65  35
   2   9  -7 46903.1 1987.64  44
   2   9  -7 43105.6 1727.58  28
  -2   9   7 45292.1 1674.12  11
  -2   9   7 45227.0 1631.76  21
   2  -9  -7 43437.3 1708.99  19
   2   9  -7 45592.0 1824.46  20
   2   9  -7 45571.2 1580.87  26
   2  -9  -7 44819.2 1835.28  30
   2  -9  -7 45499.2 1790.84  16
   2  -9  -7 42231.0 1875.29  45
  -2  -9   7 50888.2 1712.69  34
  -2   9   7 43731.7 1682.33  33
  -2   9   7 47705.4 1770.21  27
   2  -9  -7 43846.0 1909.60  37
  -2   9   7 45151.6 1753.44  18
   2   9  -7 48359.2 1733.46  13
   2  -9  -7 44687.2 1723.55  12
   2  -9  -6-65.1763 263.222  37
  -2  -9   6 35.6126 186.775  34
   2  -9  -6-66.2794 240.908  12
   2   9  -6-85.4052 284.911  28
  -2   9   6-211.109 252.232  42
  -2   9   6 242.771 226.751  11
   2   9  -6 229.618 241.576  20
  -2   9   6 81.5218 266.020  35
  -2   9   6 50.5185 245.568  21
   2  -9  -6 85.2969 203.797  16
   2  -9  -6 139.658 207.243  19
  -2   9   6 143.101 214.361  18
   2  -9  -6 165.078 242.202  30
   2  -9  -6-4.60905 142.564  17
  -2   9   6 22.2828 203.265  33
   2  -9  -6-104.581 209.395  45
   2   9  -6-363.420 441.535  48
   2   9  -6 261.765 282.410  27
  -2   9   6 271.948 231.267  27
   2   9  -6 54.3702 158.288  26
   2   9  -6-150.405 193.585  13
   2   9  -6 501.978 343.451  44
   2  -9  -5 7506.14 717.719  19
  -2   9   5 4966.29 1044.01   3
  -2   9   5 7882.69 676.706  11
  -2   9   5 6037.88 587.736  21
   2   9  -5 5821.45 655.709  11
   2  -9  -5 7032.70 633.501  17
  -2   9   5 7676.35 722.017  33
   2   9  -5 5628.32 576.846  21
   2  -9  -5 7600.91 698.330  16
  -2   9   5 6921.47 730.647  35
   2   9  -5 7478.86 658.055  13
   2   9  -5 6171.42 884.607  48
  -2   9   5 7305.23 695.259  18
  -2  -9   5 8033.84 1600.43   4
   2   9  -5 6369.43 742.547  44
   2  -9  -5 7338.28 744.744  30
  -2  -9   5 7785.58 682.017  39
   2   9  -5 7253.67 721.357  20
   2   9  -5 6971.85 1271.78   5
  -2   9   5 7080.27 1403.21   9
   2  -9  -5 5987.95 1214.18  50
   2   9  -5 6080.63 682.252  28
   2  -9  -5 7161.29 1502.72  51
   2   9  -5 6823.74 745.407  27
  -2   9   5 8170.11 725.633  27
   2  -9  -5 6723.40 636.041  12
  -2  -9   5 7597.39 1471.16  50
  -2   9   5 6875.80 690.991  42
  -2   9   5 6722.70 1392.49   8
   2  -9  -5 7210.23 732.253  37
   2  -9  -5 7371.95 1439.12   7
   2  -9  -5 7680.09 786.754  45
  -2   9   4 7741.04 1161.87   3
   2  -9  -4 8721.46 1404.54  50
   2   9  -4 7929.79 1270.04   5
  -2   9   4 7686.07 1328.83   9
  -2   9   4 8723.24 1497.91   8
   2  -9  -4 9038.28 1565.81  51
  -2  -9   4 7217.23 1381.40  50
  -2  -9   4 9176.33 1597.89   4
   2  -9  -4 8998.40 1488.62   7
  -2   9   3 41108.7 2912.66   8
   2  -9  -3 37637.9 3008.38  51
   2   9  -3 39523.9 2667.01   5
   2  -9  -3 46148.5 3148.33   7
  -2  -9   3 31756.6 2663.80  50
  -2   9   3 38088.7 2858.61   9
  -2  -9   3 41240.1 2986.09   4
  -2   9   3 40634.5 2416.57   3
   2   9  -3 39970.9 2905.65   6
   2  -9  -3 38818.9 2834.25  50
   2  -9  -2 48882.6 3181.26   7
   2  -9  -2 46160.8 3038.78  50
   2   9  -2 48730.7 3105.05   6
  -2  -9   2 44452.4 2969.98  50
   2  -9  -2 47492.2 3105.93  51
   2   9  -2 41429.6 2580.55   5
   2   9  -2 44672.9 2908.28   2
  -2  -9   2 46870.9 2818.64   1
  -2  -9   2 49369.8 3094.23   4
  -2   9   2 46301.6 2820.40   8
  -2   9   2 50641.1 3179.02   9
  -2  -9   1 4696.46 908.633   1
   2   9  -1 4893.33 1060.68   2
   2  -9  -1 4002.26 1076.75   7
   2   9  -1 4361.62 919.782   6
  -2   9   1 4331.34 952.836   9
   2  -9  -1 2796.82 841.564  50
   2  -9  -1 2938.93 754.775  51
  -2  -9   1 4159.98 899.170   4
  -2  -9   1 2847.53 768.618  50
   2  -9   0 7101.93 1237.80   7
   2   9   0 6620.83 1277.49   2
   2  -9   0 6473.92 1207.55  50
  -2   9   0 5959.56 1109.64   9
   2   9   0 5587.50 1012.80   6
  -2  -9   0 5880.68 1054.53   4
  -2  -9   0 5646.08 1015.60  50
  -2  -9   0 7240.48 1087.87   1
   2  -9   1 249.170 459.841  50
  -2  -9  -1 926.615 425.888  50
  -2  -9  -1 214.332 302.029   1
   2   9   1 109.854 406.084   2
   2  -9   1 1164.83 638.805   7
  -2   9  -1 406.786 391.292   9
   2   9   2 1802.02 882.974   2
  -2  -9  -2 1815.43 573.032   1
   2  -9   2 2589.63 886.015  50
  -2   9  -2 1519.21 691.485   9
  -2   9  -2 1625.32 690.633   5
   2  -9   2 1983.44 709.261   7
   2   9   2 2955.68 836.726   8
  -2  -9  -3 127.509 157.344  19
   2  -9   3 17.0194 493.721   7
  -2   9  -3-9.57322 402.003   5
  -2  -9  -3-270.542 195.015  16
  -2   9  -3 7.58647 163.007  26
  -2  -9  -3 15.7641 177.052  38
   2   9   3-709.339 533.919   8
  -2  -9  -3-158.929 208.079  37
  -2   9  -3 34.9753 215.673  35
  -2  -9  -3 93.5838 188.691  12
  -2   9  -3-371.230 367.015   9
  -2  -9  -3 13.6701 168.678  17
   2   9   3-3.92092 429.663   2
   2   9   3-1069.39 730.847  49
  -2  -9  -3 193.305 228.345  30
   2   9   3-467.709 202.989  21
  -2   9  -3 43.1369 177.040  21
  -2   9  -3 94.2867 298.233  48
   2   9   3-46.7494 247.716  27
  -2   9  -3 9.22041 206.815  28
   2   9   3-123.051 170.972  11
  -2  -9  -3-12.7914 173.268  15
  -2   9  -3 129.593 192.984  27
  -2  -9  -3 79.0808 159.063  24
  -2  -9  -3-21.3940 193.839  45
  -2  -9  -3-97.1343 258.064   1
  -2   9  -3 127.644 176.226  13
  -2   9  -4 5801.47 640.901  26
   2   9   4 5365.35 585.127  11
  -2  -9  -4 4867.30 593.259  38
  -2   9  -4 5778.76 650.628  21
   2   9   4 6079.50 1611.32  49
  -2  -9  -4 6339.06 688.845  19
  -2  -9  -4 5301.94 1080.98   1
  -2  -9  -4 5961.26 700.211  37
  -2  -9  -4 5676.54 590.628  17
  -2   9  -4 5079.16 774.196  48
   2   9   4 5348.26 548.437  21
  -2  -9  -4 6279.51 707.669  30
  -2  -9  -4 5213.52 603.686  16
   2  -9   4 5866.60 1306.87  50
   2   9   4 5527.59 1310.77   2
  -2   9  -4 4867.65 617.721  28
  -2  -9  -4 5824.22 607.789  24
  -2   9  -4 4474.24 629.432  27
  -2   9  -4 5026.08 524.082  15
   2   9   4 6097.91 681.531  27
  -2   9  -4 5468.53 579.148  13
  -2  -9  -4 6595.70 752.187  45
  -2  -9  -4 5301.48 535.276  15
  -2  -9  -4 5630.93 634.200  12
  -2  -9  -5 4814.99 646.518  30
   2   9   5 3817.77 478.145  21
   2   9   5 5175.17 570.757  11
  -2   9  -5 4546.20 585.330  28
  -2   9  -5 4748.47 541.257  13
  -2  -9  -5 5525.91 724.197  37
  -2  -9  -5 4970.59 623.107  19
  -2  -9  -5 4601.27 593.414  12
  -2   9  -5 4395.39 571.639  26
  -2  -9  -5 4759.29 607.731  16
  -2  -9  -5 4484.18 499.738  15
  -2   9  -5 4575.49 505.682  15
   2   9   5 5421.53 661.642  27
  -2   9  -5 3872.49 668.412  48
  -2  -9  -5 4956.38 584.242  24
  -2  -9  -5 5069.56 662.377  45
  -2   9  -6 8165.41 641.416  13
   2   9   6 7888.83 674.882  11
  -2  -9  -6 7963.07 764.475  16
  -2  -9  -6 8525.15 819.079  45
   2   9   6 5789.21 569.201  21
  -2  -9  -6 8790.87 876.725  37
  -2  -9  -6 8007.25 764.867  19
  -2  -9  -6 8391.71 792.636  30
   2   9   6 8903.84 822.502  27
  -2   9  -6 8135.99 754.169  26
  -2  -9  -6 7979.17 626.467  15
  -2   9  -6 7917.76 627.110  15
  -2  -9  -6 8180.30 732.322  24
  -2   9  -6 8413.59 750.554  44
   2   9   7 8506.81 606.954  21
  -2  -9  -7 11063.0 841.652  16
  -2  -9  -7 11408.1 781.416  24
  -2  -9  -7 11553.4 928.328  37
  -2  -9  -7 10157.0 761.023  19
  -2  -9  -7 10436.6 786.941  30
  -2   9  -7 11329.3 795.219  26
  -2   9  -7 10705.3 680.359  15
   2   9   7 11237.0 830.592  27
   2   9   7 11423.9 723.975  11
  -2  -9  -7 11022.6 802.113  45
   2   9   8 270.927 143.343  21
  -2  -9  -8 315.633 153.969  19
  -2  -9  -8 241.529 209.287  41
   2   9   8 443.054 161.874  11
  -2   9  -8 290.247 148.525  15
  -2  -9  -8 905.280 181.896  15
  -2  -9  -8 428.791 156.444  30
  -2  -9  -8 308.008 220.309  16
  -2  -9  -8 328.144 190.997  29
   2   9   8 457.588 223.964  27
  -2  -9  -8 355.408 188.547  24
  -2  10  10 5483.09 376.932  21
  -2 -10  10 5013.41 327.169  32
  -2  10  10 4609.82 331.084  18
  -2  10  10 5018.79 418.395  35
   2  10 -10 5183.73 321.367  15
   2 -10 -10 4783.38 422.681  37
  -2 -10  10 4725.55 377.301  36
   2 -10 -10 4035.74 282.223  24
  -2  10  10 5661.19 397.165  11
   2 -10 -10 5746.84 424.665  16
   2 -10  -9 12617.8 758.656  12
   2 -10  -9 11778.5 782.644  45
   2 -10  -9 11598.6 809.816  37
  -2 -10   9 11826.8 674.401  43
   2 -10  -9 12717.3 666.335  24
   2 -10  -9 12427.3 681.870  19
   2 -10  -9 11521.9 719.670  30
   2 -10  -9 12538.2 784.114  16
  -2  10   9 11796.0 785.956  35
  -2  10   9 12901.3 754.685  18
   2  10  -9 10956.2 640.750  26
  -2 -10   9 13172.0 747.842  32
  -2  10   9 13539.0 732.969  21
   2  10  -9 12884.0 663.242  15
  -2  10   9 12430.7 719.038  27
  -2  10   9 13447.7 754.167  11
   2  10  -9 11094.4 669.840  40
   2  10  -9 12385.2 801.554  44
  -2 -10   9 12162.1 640.016  22
   2 -10  -8 14390.0 915.459  12
  -2 -10   8 14812.4 923.123  43
   2  10  -8 14259.3 809.117  26
  -2  10   8 16081.5 933.281  11
  -2  10   8 14927.7 871.605  21
   2 -10  -8 14019.0 998.959  37
  -2 -10   8 15561.1 884.899  22
  -2  10   8 14542.6 927.423  18
   2 -10  -8 14684.2 910.313  19
   2 -10  -8 14335.8 933.948  16
  -2 -10   8 15218.6 816.117  34
   2 -10  -8 15526.2 998.303  30
   2  10  -8 12679.0 885.267  13
   2  10  -8 14624.8 952.342  20
   2 -10  -8 14521.2 1024.65  45
   2  10  -8 15860.4 860.777  15
  -2  10   8 15516.7 937.755  27
  -2  10   8 15305.3 1031.06  35
   2 -10  -8 14247.8 804.545  24
  -2  10   8 14624.5 890.321  42
   2  10  -8 16482.1 1063.95  44
   2 -10  -7 1822.28 412.556  19
   2  10  -7 2087.66 400.690  13
   2  10  -7 1838.34 402.879  20
  -2  10   7 1945.98 455.548  35
  -2  10   7 1302.68 307.381  21
  -2 -10   7 1911.50 359.402  34
  -2  10   7 1912.46 380.436  33
  -2  10   7 1790.84 371.685  11
   2 -10  -7 1693.67 389.924  16
  -2  10   7 1448.21 387.448  18
   2  10  -7 1824.20 452.728  44
   2  10  -7 1829.51 431.807  28
   2 -10  -7 1758.74 409.688  12
   2 -10  -7 1985.78 455.205  37
  -2  10   7 1351.52 349.266  27
   2  10  -7 1736.01 335.177  26
   2 -10  -7 1706.18 409.576  30
   2 -10  -7 2264.09 512.733  45
   2 -10  -7 1619.22 301.030  24
  -2  10   7 2003.61 398.746  42
   2  10  -6 11670.6 851.596  13
   2  10  -6 11318.3 929.736  20
  -2  10   6 8620.25 724.885  21
  -2  10   6 11176.2 891.749  42
  -2 -10   6 12000.1 876.860  34
  -2  10   6 10460.5 848.484  33
  -2  10   6 10223.7 799.137  11
   2 -10  -6 9939.74 797.168  12
   2 -10  -6 10905.9 898.781  19
  -2 -10   6 11174.6 803.191  39
   2  10  -6 8298.65 1067.21  48
   2 -10  -6 10989.6 931.172  37
   2 -10  -6 10666.2 786.010  17
   2 -10  -6 10950.4 925.732  30
   2 -10  -6 10811.7 850.378  16
  -2  10   6 11171.7 956.954  35
   2  10  -6 9831.80 870.429  28
   2  10  -6 10273.9 932.713  27
  -2  10   6 10927.6 862.604  27
   2  10  -6 10812.1 981.884  44
  -2  10   6 10264.8 858.547  18
   2 -10  -6 11070.7 984.689  45
  -2 -10   5 15684.4 987.792  39
   2  10  -5 16671.6 1021.62  13
  -2  10   5 16113.9 1115.93  35
  -2  10   5 16147.2 1067.63  42
  -2  10   5 16265.5 977.441  21
   2 -10  -5 17069.9 1051.97  38
   2 -10  -5 16368.8 1112.08  30
   2 -10  -5 16609.4 1001.49  17
   2 -10  -5 15445.8 1052.87  37
   2 -10  -5 16080.5 1066.65  19
  -2  10   5 15572.7 1039.99  33
   2 -10  -5 15197.4 974.818  16
  -2  10   5 15840.8 974.940  11
  -2  10   5 15420.9 1038.12  18
   2  10  -5 15173.9 1049.49  28
   2  10  -5 14972.2 1106.64  27
  -2  10   5 16331.4 1050.69  27
   2  10  -5 15682.1 1164.37  44
   2  10  -5 13441.5 886.227  21
   2  10  -5 13091.5 1312.07  48
   2 -10  -5 15543.7 948.480  12
   2  10  -5 15539.6 1066.03  20
   2  10  -5 13863.4 1000.22  11
   2 -10  -5 15895.1 1140.35  45
  -2 -10   4 49655.3 1544.89  14
   2 -10  -4 46952.5 1676.06  17
   2  10  -4 40136.8 1477.40  21
   2 -10  -4 48996.8 1787.19  19
   2  10  -4 45476.0 1733.11  11
  -2  10   4 46149.2 1626.70  21
   2  10  -4 47404.0 1951.29  44
   2 -10  -4 49153.5 3545.00   7
   2  10  -4 47527.9 1808.69  20
  -2  10   4 48009.4 1652.66  11
  -2  10   4 47931.8 3480.40   9
  -2  10   4 49207.6 1891.86  35
  -2  10   4 48407.7 1779.44  18
  -2  10   4 49380.0 1824.64  33
   2 -10  -4 50729.7 1846.94  38
   2  10  -4 39261.8 1719.24  35
   2  10  -4 47372.8 3252.53   5
   2 -10  -4 48861.1 1848.16  30
   2 -10  -4 46621.2 3360.93  50
  -2 -10   4 40093.6 3300.08  50
   2  10  -4 44574.9 1745.10  28
   2  10  -4 46279.2 1856.78  27
   2 -10  -4 49463.5 1914.27  45
  -2  10   4 47125.5 3493.98   8
   2 -10  -4 50128.5 3865.06  51
  -2 -10   4 49879.3 3563.57   4
   2  10  -4 40948.2 2216.33  48
   2  10  -4 50072.9 1673.39  13
  -2  10   4 49684.4 1828.76  42
  -2  10   4 49268.1 1759.16  27
  -2 -10   4 50562.9 1765.63  39
   2 -10  -3 317.571 461.932   7
  -2 -10   3 1562.80 586.149   1
   2  10  -3 235.848 298.396  48
  -2 -10   3 45.9343 167.544  39
   2  10  -3 293.454 202.761  11
  -2 -10   3-51.8471 334.624   4
   2  10  -3 265.528 226.009  20
  -2  10   3 315.403 185.226  11
   2  10  -3 441.476 272.520  44
   2  10  -3 401.566 237.913  35
  -2  10   3 454.248 221.966  42
  -2  10   3 201.781 154.862  18
   2 -10  -3 78.0167 147.171  30
  -2  10   3-57.0132 221.120  33
  -2 -10   3 97.1990 173.604  14
   2 -10  -3 834.820 508.052  51
  -2 -10   3 54.7041 314.658  50
   2  10  -3 510.771 245.637  13
  -2  10   3 88.7929 363.369   9
   2  10  -3-87.2761 205.815   5
   2  10  -3 324.336 230.361  28
  -2  10   3 342.385 235.931  35
   2 -10  -3 249.391 191.469  45
   2 -10  -3-205.439 387.292  50
   2 -10  -3 408.138 256.138  19
   2  10  -3 157.766 234.223  27
  -2  10   3 241.150 196.096  21
   2  10  -2 31427.8 2604.12   2
   2 -10  -2 31889.3 2727.03  50
   2  10  -2 33816.1 2469.32   5
   2 -10  -2 32766.8 2771.69   7
  -2  10   2 34201.9 2793.08   9
  -2 -10   2 30607.2 2648.82  50
  -2 -10   2 35474.7 2583.63   1
   2 -10  -2 34818.9 2823.32  51
  -2 -10   2 31987.2 2603.10   4
  -2 -10   1 27754.2 2232.68   1
   2 -10  -1 22376.9 2311.46  50
  -2 -10   1 22773.5 2173.15  50
   2  10  -1 25307.5 2442.46   2
   2 -10  -1 28922.4 2733.06   7
  -2  10   1 27222.5 2420.83   9
  -2 -10   1 27029.8 2323.69   4
   2  10   0 84.3305 504.508   2
  -2 -10   0 165.740 316.801   1
  -2  10   0 101.863 284.449   9
   2 -10   0-755.084 1208.17   7
   2 -10   0 648.757 583.134  50
  -2 -10   0-339.257 341.717  50
   2 -10   1 1734.02 688.133   7
  -2  10  -1 369.316 320.722  42
   2  10   1 490.903 295.431  27
  -2 -10  -1 654.070 287.975  38
  -2  10  -1 469.654 305.735  48
   2  10   1 583.298 249.175  20
  -2 -10  -1 752.601 276.751  30
  -2 -10  -1 472.776 212.191  19
  -2  10  -1 230.138 248.313  35
  -2  10  -1 534.590 229.932  26
  -2  10  -1 522.190 240.088  21
  -2  10  -1 320.961 241.380  33
  -2  10  -1 474.258 242.015  18
  -2 -10  -1 514.783 230.512  17
  -2 -10  -1 17.6142 236.490   1
   2  10   1 1037.75 710.443   2
  -2  10  -1 987.108 514.958   9
   2  10   1 28.3580 243.384  28
  -2 -10  -1 670.774 238.320  15
   2 -10   1-263.379 402.263  50
  -2 -10  -1 314.744 210.067  45
   2  10   1 668.410 259.717  11
   2 -10   2 3301.54 949.824   7
  -2 -10  -2 3899.74 465.315  24
   2  10   2 3656.51 1056.99   2
  -2 -10  -2 3488.68 513.375  30
   2  10   2 3656.61 483.566  11
  -2  10  -2 2683.86 514.752  42
  -2 -10  -2 3920.89 520.406  19
  -2  10  -2 2573.75 489.777  35
  -2  10  -2 3042.41 483.998  18
  -2  10  -2 3636.22 471.087  13
  -2  10  -2 3692.45 672.038  48
  -2 -10  -2 3878.19 497.661  17
  -2  10  -2 3424.24 492.402  26
  -2  10  -2 2743.78 826.013   9
  -2  10  -2 3274.61 474.497  21
  -2 -10  -2 2995.91 767.503   1
   2  10   2 5541.59 637.294  28
   2  10   2 3731.11 541.515  27
  -2  10  -2 3327.03 503.921  27
   2  10   2 2930.47 386.207  21
  -2 -10  -2 4322.01 568.506  38
   2 -10   2 3192.18 955.938  50
  -2  10  -2 3403.49 482.983  28
  -2 -10  -2 3833.31 559.169  45
  -2 -10  -2 3500.39 447.536  15
  -2 -10  -3 1881.11 643.446   1
  -2  10  -3 2072.90 419.741  26
   2  10   3 2386.54 374.544  21
  -2  10  -3 1446.13 425.803  35
  -2  10  -3 2208.46 388.022  13
   2  10   3 2415.24 415.990  11
   2 -10   3 1524.90 788.238  50
  -2 -10  -3 2706.74 462.600  19
  -2 -10  -3 2150.56 419.856  37
  -2 -10  -3 2157.26 446.213  38
  -2 -10  -3 1992.60 443.268  30
  -2  10  -3 1728.23 375.439  28
  -2 -10  -3 1789.06 361.003  15
  -2  10  -3 1768.73 419.008  27
   2  10   3 2265.49 437.188  27
  -2 -10  -3 2269.23 368.076  24
  -2  10  -3 1603.56 487.872  48
  -2  10  -3 1557.04 372.433  21
  -2 -10  -3 1924.80 383.602  17
  -2 -10  -3 2019.01 448.957  45
  -2 -10  -4 7476.21 736.639  38
   2  10   4 7111.59 623.099  21
  -2  10  -4 8817.48 781.711  26
  -2  10  -4 7452.95 738.518  28
  -2 -10  -4 6965.95 626.135  15
  -2 -10  -4 7974.92 787.596  37
   2  10   4 7635.60 691.006  11
  -2  10  -4 8106.15 969.510  48
  -2 -10  -4 8491.94 734.503  17
  -2  10  -4 7039.66 723.148  21
  -2 -10  -4 7754.44 718.604  16
  -2 -10  -4 8162.41 817.739  30
  -2 -10  -4 7866.65 767.929  19
  -2 -10  -4 8254.51 705.223  24
  -2  10  -4 6078.99 721.103  27
   2  10   4 8379.15 812.124  27
  -2  10  -4 7705.00 627.521  15
  -2  10  -4 7251.73 691.461  13
  -2 -10  -4 7999.04 831.119  45
  -2  10  -5 4337.82 704.505  48
   2  10   5 5969.93 612.868  11
  -2 -10  -5 5737.46 697.929  37
  -2 -10  -5 5670.39 662.686  19
  -2 -10  -5 6217.17 593.168  17
  -2 -10  -5 5536.62 619.614  16
  -2 -10  -5 5939.52 709.401  30
  -2 -10  -5 6516.02 637.965  24
  -2  10  -5 5881.83 572.910  13
  -2 -10  -5 5957.95 560.535  15
  -2  10  -5 5542.13 640.679  28
  -2  10  -5 5533.38 536.600  15
   2  10   5 6712.80 732.113  27
  -2 -10  -5 6429.93 733.623  45
  -2  10  -5 5898.46 650.941  26
   2  10   5 3400.44 416.781  21
   2  10   6-43.3227 298.532  21
   2  10   6 363.710 223.210  11
  -2 -10  -6 97.2450 273.291  37
  -2 -10  -6 152.802 239.010  45
  -2 -10  -6 261.948 227.464  19
  -2 -10  -6 402.028 222.745  24
  -2  10  -6 535.397 222.985  13
  -2 -10  -6 708.359 311.357  30
  -2 -10  -6 404.685 271.181  16
  -2 -10  -6 225.501 184.945  15
  -2  10  -6 346.894 179.810  15
   2  10   6 486.488 326.755  27
  -2  10  -6 391.922 264.338  26
  -2 -10  -7-124.786 219.557  24
   2  10   7 17.0788 157.163  11
   2  10   7 31.9311 137.981  21
  -2 -10  -7 86.4754 185.596  19
   2  10   7 48.0747 239.540  27
  -2 -10  -7 298.690 229.781  30
  -2 -10  -7 8.21805 193.175  16
  -2 -10  -7 67.2185 134.480  15
  -2  10  -7-71.8702 144.799  15
  -2  10  -7-19.7519 214.990  26
  -2 -10  -7 11.2748 178.799  45
  -2 -10  -8 171.209 176.410  41
   2  10   8 38.9040 96.5932  11
  -2 -10  -8 54.9357 133.612  19
  -2 -10  -8 196.958 151.719  29
  -2 -10  -8-158.436 155.185  30
  -2 -10  -8 314.736 171.055  16
   2  10   8 274.345 110.127  21
  -2  10  -8 105.651 116.657  15
   2  10   8-61.9589 153.776  27
  -2 -10  -8-18.9331 131.015  24
   2 -11  -9 7390.13 474.366  19
  -2  11   9 7646.10 513.946  11
  -2  11   9 7920.82 511.871  21
  -2  11   9 7270.76 565.278  35
   2 -11  -9 7086.91 554.732  37
   2  11  -9 7661.09 559.031  44
   2  11  -9 6052.54 422.472  40
   2 -11  -9 6402.15 380.530  24
   2 -11  -9 7368.82 525.652  30
   2 -11  -9 7105.03 516.200  16
  -2 -11   9 6700.38 458.784  43
  -2  11   9 7537.95 515.455  18
  -2 -11   9 7381.78 452.746  22
   2  11  -9 8098.92 470.078  15
  -2  11   9 6668.55 464.260  27
   2  11  -9 7170.22 428.475  26
  -2 -11   9 8484.98 532.437  32
   2 -11  -9 7226.84 551.504  45
   2 -11  -9 7231.04 511.305  12
   2  11  -8-24.4532 243.167  44
  -2  11   8-119.331 257.713  35
  -2 -11   8 116.507 181.637  43
  -2 -11   8 182.617 181.634  22
   2  11  -8 102.216 196.283  20
   2 -11  -8-19.5355 206.833  37
   2 -11  -8-134.461 207.247  19
  -2 -11   8 14.5554 145.122  34
  -2  11   8 84.8254 207.124  21
  -2  11   8-62.2877 190.843  18
   2 -11  -8 360.868 262.128  30
  -2  11   8-59.1206 201.761  11
   2 -11  -8-22.3995 197.075  16
  -2  11   8 89.6547 200.403  27
   2  11  -8 11.1677 172.791  15
   2 -11  -8-58.6261 250.660  45
   2 -11  -8-26.6597 177.689  12
  -2 -11   7 204.649 180.447  34
   2 -11  -7 95.1795 258.617  19
  -2  11   7 431.493 248.444  21
   2 -11  -7 183.979 229.212  37
   2  11  -7 254.623 231.314  20
  -2  11   7 219.488 197.616  11
   2 -11  -7-9.13311 207.814  12
  -2  11   7 125.168 196.587  42
  -2  11   7 109.824 277.100  35
   2 -11  -7 212.465 278.150  30
   2 -11  -7 161.267 207.846  16
  -2  11   7 191.653 244.036  18
   2  11  -7 130.122 253.082  28
  -2  11   7 202.931 207.559  27
   2  11  -7 235.335 239.486  15
   2 -11  -7 103.056 289.174  45
   2  11  -7 406.513 298.530  44
   2  11  -7 147.840 236.331  13
  -2  11   6 41174.1 1628.02  42
   2 -11  -6 42631.6 1715.67  19
  -2  11   6 41395.5 1562.17  21
  -2 -11   6 42264.6 1524.69  39
   2 -11  -6 40724.4 1669.34  37
  -2 -11   6 44287.1 1646.59  34
   2 -11  -6 41577.9 1549.77  12
  -2  11   6 41965.4 1792.15  35
  -2  11   6 44079.3 1736.95  18
   2  11  -6 41905.2 1802.87  44
   2 -11  -6 43183.6 1553.61  17
   2 -11  -6 40468.5 1743.94  30
   2  11  -6 40428.2 1662.54  28
   2  11  -6 39467.1 1760.37  27
  -2  11   6 41858.9 1639.71  27
  -2  11   6 42752.2 1591.02  11
   2  11  -6 46875.7 1662.16  13
   2 -11  -6 41706.7 1580.93  16
   2  11  -6 41933.7 1705.02  20
  -2  11   6 39597.6 1585.70  33
   2 -11  -6 42667.5 1840.91  45
  -2  11   5 282.114 234.248  11
   2 -11  -5 364.683 212.649  12
  -2 -11   5 290.136 220.558  39
   2  11  -5 202.219 377.803  48
   2  11  -5-36.8422 244.812  11
   2 -11  -5 518.933 364.508  45
   2  11  -5 172.974 238.780  20
   2 -11  -5 236.422 257.814  19
  -2  11   5 247.305 275.439  35
   2  11  -5 251.131 236.686  27
  -2  11   5 489.978 269.349  18
  -2  11   5 129.611 201.935  33
   2 -11  -5 175.703 161.159  17
   2  11  -5 269.733 298.361  44
   2 -11  -5 271.133 194.498  38
  -2  11   5 344.044 238.831  21
   2  11  -5 264.533 218.750  13
   2 -11  -5 283.159 283.964  30
   2  11  -5 278.915 321.598  28
  -2  11   5 332.784 199.284  27
  -2 -11   5 55.7319 142.364  14
   2  11  -5 248.736 198.754  21
  -2  11   5 238.673 245.691  42
  -2  11   4 28277.9 1312.14  21
   2  11  -4 23396.7 1153.34  21
   2  11  -4 25014.5 1327.30  11
   2  11  -4 28306.6 1413.20  20
  -2 -11   4 31180.4 1432.88  39
  -2  11   4 28867.5 1499.58  35
   2 -11  -4 27483.4 1369.88  19
  -2  11   4 28673.3 1433.06  33
   2 -11  -4 29565.4 1499.22  45
   2 -11  -4 27322.6 1320.13  17
  -2  11   4 28542.4 1419.46  42
   2 -11  -4 28001.7 1423.53  30
   2 -11  -4 29723.3 1454.36  38
  -2  11   4 27834.0 1296.55  11
   2  11  -4 27455.7 1315.05  13
  -2 -11   4 27967.5 1191.49  14
   2  11  -4 26817.1 1385.45  28
   2  11  -4 27160.3 1455.22  27
  -2  11   4 28586.2 1380.94  27
   2  11  -4 25499.6 1848.09  48
  -2  11   4 27690.4 1390.26  18
   2  11  -4 27629.0 1507.52  44
   2  11  -3 68242.8 2162.12  28
  -2  11   3 71841.9 2203.34  18
   2 -11  -3 68750.9 2116.83  30
   2  11  -3 59952.9 1793.74  21
  -2  11   3 67854.6 2173.20  42
  -2  11   3 70511.6 2065.89  21
   2 -11  -3 63299.6 4065.16  50
   2 -11  -3 72164.3 2133.35  19
  -2  11   3 67680.2 2227.46  33
   2  11  -3 72373.8 1989.18  13
  -2  11   3 73565.8 2055.91  11
  -2 -11   3 71261.0 2176.23  39
  -2  11   3 71628.9 2340.07  35
   2  11  -3 63473.5 2256.86  44
   2  11  -3 63962.1 3751.33   5
  -2 -11   3 73628.3 1967.30  14
   2  11  -3 58518.7 2072.70  35
   2  11  -3 63277.7 2823.40  48
   2 -11  -3 70483.1 2074.34  17
   2  11  -3 68939.7 2121.32  11
   2 -11  -3 82482.3 4668.55   7
  -2 -11   3 70171.8 3886.86   1
   2  11  -3 69149.8 2263.78  27
  -2  11   3 71283.8 2152.05  27
  -2 -11   3 74474.8 4262.87   4
   2  11  -3 67005.7 2138.28  20
  -2 -11   3 58939.3 3960.73  50
   2 -11  -3 69184.7 2170.82  45
   2 -11  -2 799.569 1309.92   7
  -2 -11   2 3772.46 1001.22   4
  -2  11   2 4531.53 541.875  21
  -2  11   2 4205.63 589.091  35
   2  11  -2 4052.31 529.990  11
  -2  11   2 3615.56 474.986  11
  -2 -11   2 3972.88 963.763   1
   2  11  -2 4090.51 596.398  44
   2  11  -2 4196.19 576.796  27
  -2 -11   2 4559.13 512.426  14
  -2  11   2 3541.44 544.706  33
   2  11  -2 3201.26 492.826  18
  -2  11   2 4308.14 556.529  27
   2  11  -2 4066.21 538.920  20
  -2  11   2 4199.61 548.717  18
  -2 -11   2 3307.60 429.346  17
   2 -11  -2 3708.00 486.233  17
   2 -11  -2 4538.08 537.976  19
  -2  11   2 3196.06 967.105   9
  -2 -11   2 2446.00 806.404  50
   2  11  -2 4672.35 576.297  28
  -2  11   2 4096.36 509.271  28
   2  11  -2 3548.07 519.505  35
   2 -11  -2 4258.60 946.772  50
  -2 -11   2 4227.79 536.865  38
   2  11  -2 4235.13 487.116  13
   2  11  -2 4274.09 843.516  48
  -2 -11   2 4133.97 545.010  39
  -2  11   2 4370.45 582.496  42
  -2  11   1 21258.8 1279.79  35
  -2  11   1 22498.7 1533.34  48
  -2  11   1 22386.4 1235.14  18
   2  11  -1 22665.2 2465.82   2
  -2  11   1 21156.3 1138.93  21
  -2  11   1 23867.0 1161.16  11
   2  11  -1 17088.9 1137.65  44
  -2 -11   1 25186.5 2220.45   1
  -2  11   1 21165.7 1090.20  26
   2  11  -1 18343.9 1113.68  35
   2  11  -1 20078.3 1139.00  18
  -2  11   1 24423.4 2422.89   9
   2  11  -1 21759.4 1035.44  13
  -2 -11   1 22997.9 1115.12  14
  -2 -11   1 22858.4 1229.00  38
  -2 -11   1 20938.2 1079.56  17
   2  11  -1 21167.1 1178.83  20
   2 -11  -1 21781.6 1108.90  17
  -2 -11   1 24670.2 2316.65   4
  -2 -11   1 21847.9 1189.76  39
   2  11  -1 20673.3 1153.47  28
   2  11  -1 22925.9 1184.84  11
  -2  11   1 19671.1 1067.37  28
  -2  11   1 18962.7 1208.79  33
  -2  11   1 21071.7 1175.51  27
   2  11  -1 22447.4 1263.47  27
   2  11  -1 17725.7 1492.61  48
  -2 -11   1 19985.5 2133.37  50
   2 -11  -1 18920.7 2239.03  50
   2 -11  -1 23735.2 2592.03   7
  -2  11   1 19198.0 1197.51  42
   2  11   0 4949.78 575.160  11
  -2  11   0 4573.37 750.339  48
  -2  11   0 5692.21 1203.22   9
   2 -11   0 6450.71 1630.79   7
  -2 -11   0 4770.10 569.283  39
  -2  11   0 4598.26 523.199  11
  -2 -11   0 4186.59 561.569  38
   2  11   0 4440.46 565.011  20
  -2  11   0 4393.68 622.903  42
   2  11   0 3699.47 514.547  35
   2  11   0 4206.16 537.334  28
  -2  11   0 3763.79 581.954  33
  -2 -11   0 4273.49 909.248   1
  -2 -11   0 3918.49 508.838  17
   2 -11   0 4217.24 486.970  17
   2  11   0 3414.55 523.879  44
  -2  11   0 3925.01 513.865  28
   2  11   0 4592.39 1215.17   2
  -2  11   0 3728.46 568.845  35
  -2  11   0 4608.26 558.973  21
   2  11   0 3492.24 471.610  18
   2  11   0 2189.67 532.480  48
  -2  11   0 4187.38 544.843  27
   2  11   0 4099.02 570.021  27
  -2  11   0 4719.65 539.752  26
   2 -11   0 4762.00 1183.53  50
  -2 -11   0 4665.58 517.811  14
  -2  11   0 4257.41 557.605  18
  -2 -11  -1 13585.8 1603.85   1
  -2  11  -1 15355.7 1345.04  48
   2  11   1 12855.4 893.489  11
  -2  11  -1 12330.6 857.659  11
  -2 -11  -1 12840.3 867.497  19
  -2 -11  -1 13214.0 890.528  39
  -2 -11  -1 13892.9 1020.71  38
   2  11   1 11783.7 848.653  18
   2 -11   1 12063.0 1832.86  50
  -2  11  -1 10761.3 943.951  42
   2  11   1 12540.2 798.300  21
  -2  11  -1 12077.6 892.140  28
  -2 -11  -1 12769.1 905.177  30
   2  11   1 14079.4 2067.09   2
  -2  11  -1 12069.7 942.409  18
  -2  11  -1 12098.8 913.204  21
  -2 -11  -1 14294.5 871.135  14
   2  11   1 12456.0 898.728  28
  -2  11  -1 12598.4 938.304  27
   2  11   1 12984.0 973.416  27
  -2  11  -1 13262.6 1060.18  35
  -2 -11  -1 13055.8 963.958  45
   2  11   1 13750.4 956.934  20
  -2  11  -1 12624.7 887.096  26
   2 -11   1 15587.5 2091.96   7
   2  11   1 11820.7 964.421  44
  -2  11  -1 11408.8 863.085  13
  -2 -11  -1 13352.5 913.941  17
   2  11   2 10415.2 979.379  44
  -2  11  -2 8431.52 747.944  26
  -2  11  -2 8853.37 744.231  13
  -2  11  -2 7192.84 718.720  21
   2  11   2 8285.71 760.022  20
  -2 -11  -2 8509.14 754.253  19
   2  11   2 8351.82 731.137  11
  -2 -11  -2 8652.42 761.159  17
  -2 -11  -2 8664.06 827.657  38
  -2  11  -2 7640.74 981.792  48
  -2 -11  -2 8524.95 661.019  14
  -2 -11  -2 8450.00 787.610  30
   2  11   2 8095.18 659.689  21
  -2 -11  -2 8208.15 674.331  15
  -2  11  -2 6133.02 769.222  42
  -2  11  -2 7199.43 704.736  28
   2  11   2 7786.84 715.317  28
  -2  11  -2 7041.05 743.853  27
   2  11   2 8520.26 801.584  27
  -2  11  -2 7421.08 813.169  35
  -2 -11  -2 8009.58 651.977  24
  -2 -11  -2 8124.04 814.001  45
  -2  11  -3 441.903 214.702  13
  -2 -11  -3 312.842 223.574  17
   2  11   3 354.910 185.418  21
  -2  11  -3 282.359 296.152  35
  -2 -11  -3 353.888 258.091  38
  -2 -11  -3 675.146 282.965  37
   2  11   3 365.642 265.261  11
  -2 -11  -3 387.859 275.926  19
  -2  11  -3 439.588 395.669  48
  -2  11  -3 361.995 290.505  26
  -2  11  -3 294.126 272.859  21
  -2 -11  -3 463.754 312.254  30
  -2 -11  -3 345.036 311.258  45
   2  11   3 1965.16 487.160  28
  -2  11  -3 337.964 237.113  28
  -2 -11  -3 258.392 181.522  15
  -2  11  -3 151.132 206.690  27
   2  11   3 333.338 286.888  27
  -2 -11  -3 501.819 203.977  24
  -2 -11  -4 1353.05 334.619  17
   2  11   4 1173.73 320.554  11
  -2 -11  -4 1174.31 340.965  38
  -2  11  -4 1362.66 493.418  48
  -2 -11  -4 1329.80 397.708  45
  -2  11  -4 915.325 249.554  15
  -2 -11  -4 1098.78 346.990  19
  -2 -11  -4 966.576 344.396  30
  -2 -11  -4 1236.52 302.967  16
  -2  11  -4 1278.77 365.637  21
  -2 -11  -4 1855.40 349.402  24
  -2  11  -4 1340.98 395.737  28
  -2 -11  -4 1052.99 258.645  15
  -2  11  -4 1214.69 375.112  27
   2  11   4 1336.14 406.599  27
   2  11   4 1259.79 302.957  21
  -2  11  -4 1473.41 321.303  13
  -2 -11  -4 1121.25 347.611  37
  -2  11  -4 1290.19 365.640  26
  -2  11  -5 11849.7 837.116  26
  -2 -11  -5 12246.1 811.471  24
  -2 -11  -5 11918.8 930.159  37
  -2 -11  -5 11852.2 786.403  17
  -2 -11  -5 12064.7 978.866  45
  -2 -11  -5 11683.3 935.393  30
  -2  11  -5 12169.3 783.523  13
  -2 -11  -5 11273.7 710.169  15
  -2  11  -5 10684.8 826.410  28
   2  11   5 15388.4 1031.36  28
   2  11   5 10788.4 720.671  21
   2  11   5 12829.7 948.571  27
  -2  11  -5 11452.1 714.220  15
   2  11   5 11897.4 820.392  11
  -2 -11  -5 11436.2 818.093  16
  -2 -11  -5 11054.3 886.914  19
  -2  11  -5 9533.03 982.813  48
  -2 -11  -6 10993.5 808.557  19
   2  11   6 10093.3 629.027  21
   2  11   6 11148.2 718.630  11
  -2  11  -6 10784.8 654.163  13
  -2  11  -6 10421.6 741.830  26
  -2 -11  -6 10547.3 820.427  30
  -2 -11  -6 10740.5 626.937  15
  -2 -11  -6 10754.3 747.409  16
  -2  11  -6 10512.4 628.371  15
   2  11   6 10816.3 807.857  27
  -2 -11  -6 10559.0 712.720  24
  -2 -11  -6 9970.17 807.147  45
  -2  11  -7 558.543 161.294  15
  -2 -11  -7 398.307 226.419  41
  -2 -11  -7 495.079 217.153  30
   2  11   7 647.023 247.900  27
  -2 -11  -7 392.876 205.327  45
  -2 -11  -7 513.828 200.303  16
  -2 -11  -7 367.817 199.464  19
   2  11   7 585.249 165.000  21
  -2  11  -7 460.063 206.796  26
   2  11   7 1234.44 289.019  28
   2  11   7 353.467 150.914  11
  -2 -11  -7 456.974 180.434  24
   2  11   7 527.552 211.896  20
  -2 -11  -8 138.969 166.323  41
  -2  11  -8-798.451 274.898  26
   2  12  -9 3025.84 307.120  44
  -2  12   9 4090.37 334.299  11
  -2  12   9 3794.78 320.249  21
   2 -12  -9 3507.08 351.521  45
  -2 -12   9 3599.67 306.532  32
  -2  12   9 3410.13 291.362  18
   2 -12  -9 3586.91 326.041  30
  -2 -12   9 2990.52 258.033  43
  -2  12   9 3460.39 345.189  35
   2  12  -9 4003.83 287.103  15
  -2 -12   9 3296.56 252.202  22
   2  12  -8-52.5146 201.045  44
  -2 -12   8 15.4977 123.358  34
  -2 -12   8-59.2268 160.007  22
  -2  12   8 158.156 186.321  21
   2  12  -8 37.9881 158.200  20
   2 -12  -8-219.423 181.261  37
  -2  12   8-27.0527 173.228  11
  -2  12   8 157.961 224.488  35
  -2 -12   8 50.4760 166.494  43
   2 -12  -8 56.3615 148.606  12
   2 -12  -8-9.99226 175.425  30
   2 -12  -8-236.476 162.717  16
  -2  12   8 6.14186 164.788  18
  -2  12   8 44.4046 165.750  27
   2  12  -8-65.0883 150.448  15
   2 -12  -8 18.7347 178.444  19
   2 -12  -8-123.361 228.895  45
   2 -12  -7-3.12844 135.628  17
   2 -12  -7-44.7825 176.268  12
   2  12  -7-71.7762 198.667  20
   2  12  -7-51.4519 227.317  44
  -2 -12   7 9.12282 216.985  22
  -2  12   7-245.661 235.468  21
   2 -12  -7 12.2695 261.334  45
   2 -12  -7 42.7216 184.443  37
   2 -12  -7 167.150 222.162  19
  -2  12   7 118.619 185.949  11
  -2  12   7 22.2252 223.009  18
  -2 -12   7 71.2040 167.924  34
  -2  12   7-183.520 213.045  27
   2 -12  -7 221.971 173.867  16
   2  12  -7 251.161 231.323  28
   2  12  -7-10.2348 188.141  15
  -2  12   7 97.3922 262.405  35
   2 -12  -7 206.319 260.386  30
  -2 -12   7 133.498 222.271  43
   2  12  -7 52.4185 191.676  13
  -2  12   6 1228.59 318.215  42
   2  12  -6 1171.24 359.950  44
   2  12  -6 1048.88 313.891  20
  -2 -12   6 1365.87 297.546  39
   2 -12  -6 1080.26 343.688  19
   2 -12  -6 1311.70 297.254  12
  -2  12   6 1526.31 338.577  11
   2  12  -6 1559.41 359.387  13
  -2  12   6 1151.38 417.120  35
  -2 -12   6 1599.11 369.322  34
  -2  12   6 1459.37 374.893  18
  -2  12   6 782.504 259.106  33
   2 -12  -6 1236.33 374.561  30
   2 -12  -6 717.612 222.155  16
   2  12  -6 1510.81 395.227  28
   2  12  -6 1284.10 436.308  27
  -2  12   6 1218.40 331.226  27
   2 -12  -6 1322.11 303.387  17
  -2  12   6 1496.48 351.558  21
   2 -12  -6 1484.63 423.575  45
  -2  12   5 12738.4 925.355  42
   2  12  -5 13382.9 960.863  20
  -2 -12   5 12720.6 897.029  39
   2  12  -5 9451.46 1210.28  48
  -2  12   5 13774.8 1054.07  35
   2  12  -5 11146.9 897.389  11
  -2  12   5 10774.7 856.734  33
  -2 -12   5 13304.6 777.391  14
   2 -12  -5 13247.2 898.005  17
   2 -12  -5 11502.1 934.175  30
   2 -12  -5 12939.6 917.627  38
   2 -12  -5 11960.9 969.076  45
   2 -12  -5 13407.3 976.330  19
   2  12  -5 15117.5 941.367  13
   2  12  -5 12459.0 935.792  28
  -2  12   5 12659.5 950.449  18
   2  12  -5 11779.6 976.979  27
  -2  12   5 12941.8 887.167  11
  -2  12   5 13061.8 932.358  27
   2  12  -5 11538.7 948.070  44
  -2  12   5 12999.9 890.557  21
   2  12  -4 11991.7 1326.44  48
   2  12  -4 11505.7 798.458  21
   2 -12  -4 13264.9 985.673  38
   2  12  -4 11115.0 904.886  11
  -2  12   4 12823.8 1030.44  35
   2 -12  -4 13527.4 1007.13  45
   2  12  -4 12409.9 936.244  20
   2 -12  -4 13853.1 987.195  19
  -2  12   4 12946.0 969.367  18
  -2  12   4 11815.1 937.471  33
   2 -12  -4 12690.3 906.446  17
  -2 -12   4 13568.1 970.388  39
  -2  12   4 12071.1 903.917  27
   2 -12  -4 13378.7 979.601  30
  -2  12   4 12667.9 882.266  11
  -2  12   4 13268.0 917.438  21
   2  12  -4 12596.0 1010.22  44
   2  12  -4 12052.7 934.010  28
   2  12  -4 12373.6 997.803  27
  -2 -12   4 12669.3 808.858  14
  -2  12   4 11721.1 904.657  42
   2  12  -4 12746.0 873.821  13
   2 -12  -3 13532.5 955.258  45
   2 -12  -3 13867.8 956.355  19
   2 -12  -3 13312.0 1008.99  38
   2  12  -3 11309.4 800.734  21
   2  12  -3 12932.0 953.732  11
  -2 -12   3 13505.0 974.097  39
   2  12  -3 11985.2 1269.04  48
  -2  12   3 12732.2 963.288  18
  -2  12   3 12757.6 884.040  11
   2  12  -3 10225.0 907.818  35
   2  12  -3 13131.8 974.174  28
  -2  12   3 11630.4 948.348  33
  -2  12   3 13132.8 917.553  21
   2 -12  -3 13212.4 925.534  17
   2 -12  -3 12899.8 922.358  30
  -2  12   3 12924.6 858.121  28
   2  12  -3 12938.5 1024.98  27
  -2  12   3 11807.4 910.142  27
  -2  12   3 13764.2 1057.17  35
   2  12  -3 13008.3 971.283  20
  -2 -12   3 13579.7 874.448  14
   2  12  -3 11070.9 950.099  44
   2  12  -3 13472.0 878.147  13
  -2  12   3 12723.5 967.371  42
  -2  12   2 10906.3 889.317  18
  -2 -12   2 11376.4 777.296  17
  -2  12   2 9769.29 765.856  28
  -2 -12   2 11697.8 905.570  39
  -2 -12   2 11587.3 883.063  38
   2  12  -2 10585.4 859.469  11
  -2  12   2 9555.64 860.847  42
   2  12  -2 11311.0 957.450  27
  -2 -12   2 11528.6 814.503  14
   2  12  -2 10584.1 929.996  44
   2  12  -2 9382.79 821.121  18
   2  12  -2 11021.7 775.539  13
  -2  12   2 10908.6 838.337  21
   2 -12  -2 12168.8 881.290  17
   2  12  -2 11272.0 882.314  20
   2  12  -2 9078.77 824.034  35
  -2  12   2 11174.8 1091.87  48
   2  12  -2 10570.2 871.639  28
   2 -12  -2 11178.8 824.636  19
  -2  12   2 10978.8 867.920  27
  -2  12   2 9658.77 892.073  33
  -2  12   2 10597.0 806.056  11
   2  12  -2 9651.54 1206.58  48
  -2  12   2 10863.8 949.109  35
   2  12  -2 10314.4 758.079  21
  -2  12   1 3008.78 519.024  42
  -2  12   1 3676.29 512.915  21
   2  12  -1 3542.52 513.224  11
  -2 -12   1 3969.52 541.530  39
  -2 -12   1 3664.26 542.376  38
   2  12  -1 3569.27 546.959  27
   2  12  -1 3165.58 497.346  35
  -2  12   1 3149.66 530.572  35
  -2  12   1 3280.15 527.020  18
   2  12  -1 3236.12 500.227  18
  -2 -12   1 3214.90 456.301  17
   2 -12  -1 3723.96 516.227  17
  -2  12   1 3158.38 550.611  33
  -2  12   1 4013.50 508.697  11
  -2  12   1 3344.85 468.622  28
   2  12  -1 3243.34 733.677  48
  -2  12   1 3784.52 717.391  48
   2  12  -1 3294.16 499.499  28
  -2  12   1 3355.63 498.118  27
   2  12  -1 3383.66 499.638  20
  -2  12   1 3647.35 476.822  26
  -2 -12   1 3528.85 476.968  14
   2  12  -1 2383.24 484.908  44
   2  12  -1 2856.43 411.144  21
   2  12  -1 3584.55 455.352  13
   2  12   0 306.284 285.731  44
  -2  12   0 417.375 275.534  35
  -2  12   0 520.983 262.166  21
   2  12   0 481.350 190.313  21
  -2 -12   0 748.324 278.134  39
   2  12   0 291.408 182.209  20
  -2 -12   0 885.654 345.953  38
  -2  12   0 516.811 225.881  11
   2  12   0 388.159 219.880  11
   2  12   0 420.588 243.653  18
  -2  12   0 384.131 341.322  33
  -2 -12   0 388.387 216.705  14
   2  12   0 583.040 268.808  35
  -2  12   0 621.000 279.645  18
  -2 -12   0 578.763 273.527  17
   2 -12   0 340.630 170.406  17
  -2  12   0 384.178 217.799  28
   2  12   0 632.345 292.475  28
  -2  12   0 592.253 258.066  27
   2  12   0 414.170 267.411  27
  -2  12   0 427.043 229.050  26
   2  12   0-162.380 334.195  48
  -2  12   0 919.201 486.819  48
  -2  12   0 570.144 327.816  42
  -2  12  -1 2016.56 471.359  42
   2  12   1 2897.43 478.191  11
  -2 -12  -1 2637.78 469.419  45
  -2  12  -1 2288.71 423.758  21
   2  12   1 2183.16 404.042  18
  -2 -12  -1 2382.21 474.063  38
  -2 -12  -1 2684.33 412.149  19
   2  12   1 2437.97 448.032  20
  -2  12  -1 1949.63 572.706  48
  -2 -12  -1 2593.45 409.261  14
  -2  12  -1 1863.09 459.745  35
  -2  12  -1 1747.53 415.393  18
  -2  12  -1 2170.09 387.053  11
   2  12   1 1322.58 369.959  44
   2  12   1 1861.65 357.922  21
  -2 -12  -1 2504.27 420.598  17
   2  12   1 2366.04 414.708  35
  -2  12  -1 1718.80 370.050  26
  -2  12  -1 2396.56 418.485  28
   2  12   1 2383.66 449.550  28
  -2 -12  -1 2496.95 417.072  30
  -2  12  -1 2166.66 429.753  27
   2  12   1 2728.63 491.470  27
  -2  12  -1 2775.69 440.053  13
  -2 -12  -1 2163.60 379.961  39
   2  12   2 382.244 259.625  11
   2  12   2 351.171 201.617  21
  -2 -12  -2 254.156 238.690  38
   2  12   2 277.480 209.524  20
  -2 -12  -2 395.915 232.979  19
  -2  12  -2 768.813 371.956  35
   2  12   2 865.514 349.220  27
   2  12   2 138.886 306.996  44
  -2 -12  -2 376.716 227.340  17
  -2  12  -2 357.891 245.909  13
  -2 -12  -2 227.790 190.361  30
  -2 -12  -2 412.601 291.923  45
  -2  12  -2 54.2260 193.190  28
   2  12   2-106.797 288.677  28
  -2  12  -2 574.853 279.490  27
  -2  12  -2 842.415 516.692  48
  -2  12  -2 575.107 246.559  11
  -2  12  -2 221.537 258.121  21
  -2 -12  -2 108.092 156.727  14
  -2  12  -2 263.181 234.678  26
  -2 -12  -2 306.208 255.232  41
   2  12   2 101.886 167.484  18
  -2  12  -3 12135.2 942.061  27
   2  12   3 13935.7 966.480  20
   2  12   3 13153.6 827.365  21
   2  12   3 14840.3 969.118  11
   2  12   3 12946.0 1001.12  44
  -2 -12  -3 14543.1 1074.57  45
  -2 -12  -3 14822.0 1012.48  19
  -2  12  -3 14866.7 944.454  13
  -2 -12  -3 13139.1 986.372  38
  -2 -12  -3 14775.8 855.834  24
  -2 -12  -3 14979.1 987.706  17
  -2 -12  -3 13673.4 1008.17  30
  -2  12  -3 12448.6 911.712  28
  -2  12  -3 12785.9 1252.65  48
   2  12   3 12935.1 915.588  28
  -2  12  -3 13053.6 780.840  15
   2  12   3 14648.7 1051.09  27
  -2  12  -3 13593.7 920.063  26
  -2  12  -3 11778.9 905.764  21
   2  12   4 9359.52 677.825  21
  -2  12  -4 8576.15 779.039  27
  -2  12  -4 10008.5 1068.32  48
  -2 -12  -4 10429.2 719.991  24
  -2 -12  -4 6328.35 680.325  41
  -2  12  -4 10658.5 798.472  26
   2  12   4 10410.3 804.074  20
  -2 -12  -4 10034.2 816.216  38
   2  12   4 10962.9 812.839  11
  -2 -12  -4 9859.91 759.142  17
  -2 -12  -4 10428.1 893.787  30
  -2  12  -4 9767.71 789.338  28
   2  12   4 9788.46 782.190  28
  -2  12  -4 10258.4 654.411  15
   2  12   4 11131.2 899.929  27
  -2  12  -4 9910.20 746.003  13
  -2 -12  -4 10773.8 872.822  19
  -2 -12  -4 10628.5 921.461  45
  -2 -12  -5 1260.01 364.112  41
  -2  12  -5 2292.55 395.345  28
   2  12   5 2676.83 398.593  11
   2  12   5 2438.76 394.294  20
  -2 -12  -5 3066.91 485.507  19
  -2 -12  -5 2547.73 480.841  45
  -2  12  -5 1975.56 481.224  48
  -2  12  -5 2772.50 370.127  13
  -2 -12  -5 2638.17 361.800  17
  -2 -12  -5 2266.01 445.144  30
  -2 -12  -5 1982.41 328.672  16
   2  12   5 2181.16 324.943  21
  -2  12  -5 2259.63 303.852  15
   2  12   5 2248.72 398.435  28
  -2  12  -5 2213.01 365.968  26
  -2 -12  -5 2045.28 332.799  24
   2  12   5 2459.17 445.722  27
  -2 -12  -6 465.321 196.755  16
   2  12   6 407.569 157.167  21
  -2 -12  -6 583.084 267.606  19
  -2 -12  -6 569.323 234.701  30
   2  12   6 651.420 228.022  20
  -2 -12  -6 340.091 245.298  45
   2  12   6 262.374 200.948  28
  -2  12  -6 470.641 156.472  15
   2  12   6 549.023 246.751  27
  -2 -12  -6 475.918 188.061  24
  -2  12  -6 197.603 167.060  26
   2  12   6 408.180 175.073  11
  -2  12  -6 257.465 143.877  13
  -2 -12  -6 360.186 230.512  41
   2  12   7 343.209 124.839  11
  -2 -12  -7 362.108 175.199  41
   2 -12   7 74.1201 101.516  43
  -2 -12  -7 351.289 173.991  19
  -2 -12  -7 178.343 168.565  30
   2  12   7 166.655 163.513  28
  -2  12  -7 173.048 100.925  15
  -2  12  -7 683.610 202.634  26
  -2 -12  -7 355.651 131.280  24
   2  12   7 248.456 154.479  20
  -2 -12  -7 217.462 176.929  45
   2  12   7 328.880 184.700  27
   2  13  -8 3696.26 356.074  44
  -2 -13   8 4014.08 338.288  22
  -2  13   8 3936.95 350.536  21
  -2  13   8 4027.46 351.139  11
   2 -13  -8 4234.93 375.659  19
  -2 -13   8 3741.84 351.499  43
  -2  13   8 3746.62 347.349  18
  -2  13   8 3854.48 393.728  35
  -2 -13   8 3304.44 260.606  34
  -2 -13   8 4051.53 357.990  32
   2 -13  -8 3990.55 409.481  45
   2 -13  -8 4015.93 384.891  30
   2  13  -8 3879.77 312.714  15
  -2  13   8 2698.78 268.522  27
  -2  13   7 4101.36 426.321  21
   2  13  -7 3536.44 400.304  20
   2  13  -7 3548.15 404.604  13
   2 -13  -7 3455.48 430.026  19
  -2  13   7 3379.12 462.180  35
  -2 -13   7 3506.64 385.687  34
  -2  13   7 3582.03 428.166  18
   2 -13  -7 3713.33 477.039  45
   2 -13  -7 3735.49 455.038  30
   2  13  -7 3618.16 416.942  28
   2  13  -7 3686.61 376.989  15
   2 -13  -7 3698.18 344.228  17
  -2  13   7 3653.81 394.834  27
  -2  13   7 3948.78 416.506  11
  -2 -13   7 3444.11 432.112  43
  -2 -13   7 3906.53 426.433  22
   2  13  -7 3267.98 403.017  44
  -2 -13   6 1767.20 301.869  39
   2  13  -6 1626.03 339.306  20
   2  13  -6 1602.35 330.277  13
  -2  13   6 1175.59 372.482  35
  -2  13   6 1443.16 303.461  11
   2 -13  -6 1730.17 386.511  19
  -2  13   6 1338.87 352.327  18
  -2  13   6 1777.98 340.012  21
  -2 -13   6 1482.77 337.474  34
  -2 -13   6 1419.81 328.140  22
   2 -13  -6 1460.27 292.795  17
   2 -13  -6 1567.59 376.078  30
  -2 -13   6 1735.41 378.363  43
   2  13  -6 1575.14 358.525  28
   2  13  -6 1358.86 382.357  27
  -2  13   6 1446.12 325.081  27
   2  13  -6 1452.82 353.724  44
   2 -13  -6 1296.37 370.002  45
  -2  13   5 2620.64 402.817  42
  -2  13   5 3313.30 469.556  21
   2  13  -5 3118.18 486.653  44
   2 -13  -5 3308.72 472.037  38
  -2 -13   5 2950.88 441.523  39
   2  13  -5 3268.54 441.985  13
   2 -13  -5 2662.92 443.756  19
  -2 -13   5 3015.98 469.129  34
  -2  13   5 2831.23 492.212  18
   2 -13  -5 2803.87 424.058  17
   2 -13  -5 3473.61 519.532  30
  -2  13   5 3191.79 548.022  35
   2  13  -5 2790.29 432.005  20
   2  13  -5 3122.17 501.604  28
  -2  13   5 2776.47 430.235  27
   2  13  -5 2882.11 530.327  27
  -2 -13   5 2767.27 348.063  14
   2  13  -5 2126.57 432.966  11
  -2  13   5 3053.37 447.550  11
   2 -13  -5 3351.28 505.016  45
   2  13  -5 2463.89 644.397  48
  -2  13   5 2084.99 391.746  33
  -2  13   4 2545.11 438.799  42
  -2  13   4 3128.30 466.821  21
   2 -13  -4 2733.63 462.722  30
  -2  13   4 2992.82 453.854  11
   2 -13  -4 3128.00 495.549  38
   2  13  -4 2560.98 475.032  11
   2 -13  -4 2794.52 449.223  19
  -2  13   4 2934.79 547.498  35
   2  13  -4 2637.82 471.734  44
   2  13  -4 2103.67 352.138  21
  -2  13   4 2371.88 435.595  33
   2  13  -4 3001.15 476.792  20
   2 -13  -4 2494.09 443.384  45
   2  13  -4 2649.09 413.715  13
   2  13  -4 3126.88 516.578  28
  -2  13   4 2758.72 450.298  27
   2  13  -4 2457.98 490.817  27
  -2  13   4 3127.30 516.320  18
  -2 -13   4 3441.67 532.520  39
   2 -13  -4 2776.32 446.844  17
   2  13  -4 2240.82 686.822  48
  -2 -13   4 2744.29 393.485  14
   2  13  -3 1748.88 347.583  13
  -2  13   3 1540.34 369.323  21
  -2 -13   3 1595.05 400.032  39
  -2  13   3 1786.67 370.420  11
  -2  13   3 1521.12 391.266  33
   2 -13  -3 1804.18 430.777  38
   2  13  -3 1497.66 366.540  20
   2  13  -3 1093.09 565.626  48
   2  13  -3 1073.27 355.827  35
  -2  13   3 1397.72 349.791  42
  -2  13   3 1508.59 440.156  35
   2 -13  -3 1646.18 365.432  19
   2  13  -3 1661.47 405.445  44
   2 -13  -3 2127.36 412.725  17
   2  13  -3 1778.48 407.449  11
   2  13  -3 1879.74 347.889  21
  -2  13   3 1787.86 435.317  18
   2  13  -3 1662.05 409.838  28
  -2  13   3 1680.33 355.838  28
   2  13  -3 1760.04 468.801  27
  -2  13   3 1736.07 401.083  27
  -2 -13   3 1488.70 323.677  38
   2 -13  -3 1514.79 354.453  30
  -2 -13   3 1655.42 351.762  14
   2 -13  -3 1753.60 340.539  45
   2  13  -2 10894.1 901.910  35
  -2  13   2 10983.4 911.021  18
   2  13  -2 10428.3 1279.29  48
   2  13  -2 11215.6 769.402  21
  -2  13   2 12334.5 904.791  21
  -2 -13   2 12881.0 955.460  39
  -2  13   2 12335.0 862.154  11
  -2 -13   2 12302.5 901.325  38
   2  13  -2 11999.2 914.204  11
   2 -13  -2 11610.7 821.492  19
   2  13  -2 11561.3 917.633  28
   2  13  -2 10441.7 870.323  20
  -2  13   2 12913.0 930.285  27
  -2 -13   2 13064.2 818.797  17
  -2  13   2 11406.9 930.513  42
   2 -13  -2 11978.5 880.152  17
  -2  13   2 12103.6 803.985  26
  -2  13   2 12155.3 1008.71  35
  -2  13   2 11833.1 831.674  28
  -2  13   2 11040.1 934.558  33
   2  13  -2 12310.6 996.363  27
  -2 -13   2 13199.7 867.588  14
   2  13  -2 12955.7 839.490  13
   2 -13  -2 13136.8 1003.07  38
   2  13  -2 12172.9 969.763  44
  -2  13   1 15578.5 930.061  26
  -2  13   1 13238.2 1022.55  42
  -2  13   1 15879.5 1349.66  48
   2  13  -1 18193.9 947.623  13
   2  13  -1 13932.0 991.851  35
   2  13  -1 14648.2 880.918  21
  -2  13   1 16263.5 1033.21  21
  -2 -13   1 17369.8 1084.72  39
   2  13  -1 16427.3 1052.93  11
  -2  13   1 17620.2 1025.52  11
  -2 -13   1 16938.2 1104.05  38
   2  13  -1 15764.0 1034.27  20
   2  13  -1 13992.6 992.684  18
  -2 -13   1 17910.4 1017.25  14
  -2  13   1 15863.0 1154.74  35
   2  13  -1 14125.8 1032.83  44
  -2  13   1 14117.1 1090.00  33
   2 -13  -1 15529.0 1099.46  38
  -2 -13   1 16875.5 988.252  17
   2 -13  -1 16856.2 1007.73  17
   2  13  -1 12609.1 1344.06  48
  -2  13   1 15549.0 1085.56  18
   2  13  -1 15483.9 1042.74  28
  -2  13   1 15472.9 964.522  28
  -2  13   1 15541.2 1031.19  27
   2  13  -1 17207.6 1163.84  27
  -2  13   0 12443.4 850.144  26
   2  13   0 13077.0 944.677  28
   2  13   0 12583.2 928.777  35
   2  13   0 13451.4 843.670  21
  -2  13   0 10340.9 918.914  42
  -2 -13   0 13697.6 945.003  39
  -2  13   0 11647.2 1206.31  48
   2  13   0 12053.8 898.495  18
  -2  13   0 12337.6 973.849  18
  -2  13   0 12592.7 867.902  11
  -2 -13   0 14282.7 944.972  17
   2 -13   0 13147.2 852.951  17
  -2  13   0 12793.3 890.391  28
  -2 -13   0 13707.2 1016.05  38
   2 -13   0 13837.6 1004.76  38
  -2  13   0 11249.0 995.803  35
  -2  13   0 12789.5 942.940  27
   2  13   0 13899.4 1038.56  27
  -2 -13   0 13610.3 881.696  14
  -2  13   0 12886.0 933.183  21
   2  13   0 13274.0 945.129  11
   2  13   0 11840.9 898.171  20
  -2  13   0 11912.7 877.652  13
   2  13   0 10514.6 892.877  44
   2  13   1 2786.49 400.049  21
   2  13   1 2275.32 430.080  44
  -2  13  -1 3145.98 493.781  21
   2 -13   1 3212.08 483.273  38
  -2  13  -1 3810.63 778.515  48
  -2 -13  -1 2900.62 438.448  39
   2  13   1 3257.91 505.124  11
  -2  13  -1 2350.28 468.931  18
  -2 -13  -1 3528.38 560.995  38
  -2 -13  -1 2823.51 451.444  45
  -2  13  -1 2451.65 404.043  11
   2  13   1 2810.90 450.969  18
  -2  13  -1 3402.18 492.812  13
  -2  13  -1 2653.24 554.370  35
  -2 -13  -1 2952.26 480.280  17
  -2  13  -1 1789.57 450.988  42
  -2 -13  -1 2929.76 432.691  30
  -2  13  -1 3071.17 459.908  28
  -2  13  -1 3105.63 452.967  26
   2  13   1 2993.33 477.418  28
  -2 -13  -1 3547.42 459.141  19
   2  13   1 2980.61 542.878  27
  -2 -13  -1 3419.33 450.143  14
   2  13   1 2540.88 432.064  20
  -2  13  -1 2781.58 467.089  27
   2  13   1 3127.75 469.003  35
  -2 -13  -2 1457.32 300.610  14
  -2  13  -2 1358.26 434.416  35
  -2 -13  -2 1129.31 309.700  17
  -2 -13  -2 1152.18 369.677  38
  -2  13  -2 1319.70 328.059  28
   2 -13   2 1085.21 291.968  38
  -2  13  -2 1202.54 321.426  11
   2  13   2 1179.63 352.745  11
  -2  13  -2 1448.27 345.592  13
  -2  13  -2 1190.97 314.282  26
  -2  13  -2 1635.11 574.508  48
  -2 -13  -2 949.788 289.727  19
   2  13   2 1039.10 257.325  21
  -2 -13  -2 1335.39 346.263  45
  -2 -13  -2 1033.25 313.432  30
   2  13   2 871.488 312.025  28
  -2  13  -2 888.382 314.268  21
  -2  13  -2 1136.77 321.427  27
   2  13   2 1120.18 387.871  27
   2  13   2 1290.77 337.388  20
   2  13   2 1425.03 319.017  18
  -2 -13  -3 4438.19 534.699  41
  -2 -13  -3 5273.06 639.677  45
   2  13   3 5049.62 634.682  27
   2  13   3 4715.59 544.638  20
  -2  13  -3 5003.61 541.666  13
  -2 -13  -3 4695.86 583.950  30
  -2 -13  -3 5082.42 573.490  17
   2  13   3 5555.52 597.003  11
  -2  13  -3 3922.75 726.838  48
  -2  13  -3 4026.30 506.614  28
  -2  13  -3 4219.22 544.401  27
  -2  13  -3 4934.31 537.280  26
   2 -13   3 5381.34 482.863  14
  -2 -13  -3 5111.71 620.307  38
   2  13   3 3975.01 453.198  21
   2  13   3 4468.06 553.897  28
  -2 -13  -3 5310.37 590.385  19
  -2  13  -3 4484.68 570.228  21
   2  13   4 3448.05 443.027  11
   2  13   4 2849.24 355.422  21
  -2 -13  -4 3397.52 438.100  17
   2  13   4 3534.53 447.822  20
  -2 -13  -4 3689.94 502.613  19
  -2  13  -4 3284.61 432.234  26
  -2 -13  -4 3439.89 519.176  45
   2  13   4 3156.82 502.999  27
  -2 -13  -4 3040.41 356.760  24
  -2  13  -4 3295.00 439.814  28
   2  13   4 2055.82 393.811  28
  -2  13  -4 3263.97 336.695  15
  -2  13  -4 2873.57 605.039  48
  -2  13  -4 3386.65 433.646  13
  -2 -13  -4 3442.27 457.185  38
  -2 -13  -4 2666.25 391.876  41
  -2 -13  -4 2911.33 475.281  30
   2 -13   5 26.6681 125.983  39
   2  13   5-13.3360 171.674  11
  -2 -13  -5 107.729 216.183  19
   2  13   5 131.928 171.438  20
  -2  13  -5 112.945 141.167  13
   2  13   5 36.4063 119.351  21
  -2 -13  -5-55.8462 251.125  45
  -2 -13  -5 126.112 149.979  17
  -2 -13  -5-77.1304 204.866  30
   2  13   5-171.675 243.981  28
   2  13   5-2.02868 210.461  27
  -2  13  -5-113.841 118.330  15
  -2 -13  -5-40.0849 171.839  41
  -2  13  -5-133.467 195.314  26
  -2  13  -5 50.7178 267.910  48
  -2 -13  -5 48.7662 126.220  24
  -2 -13  -6 264.720 114.437  24
   2  13   6 430.046 162.760  11
   2  13   6 243.557 148.762  20
  -2 -13  -6 192.134 178.503  19
  -2 -13  -6 181.003 154.403  41
  -2  13  -6 198.609 146.112  26
  -2 -13  -6 411.255 178.741  30
   2  13   6 518.037 187.841  28
  -2  13  -6 99.0234 89.3030  15
   2  13   6 416.477 193.248  27
  -2  13  -6 80.4035 107.739  13
  -2 -13  -6 335.530 212.133  45
   2  14  -7-181.855 157.110  44
   2  14  -7 4.62481 119.248  20
  -2  14   7 125.685 150.703  11
  -2  14   7 22.0337 147.382  18
  -2  14   7-211.362 177.818  35
   2 -14  -7-104.903 150.619  19
   2 -14  -7-49.4807 155.175  45
   2 -14  -7 101.455 164.686  30
  -2 -14   7 148.302 121.217  34
  -2  14   7-2.59958 119.214  27
   2  14  -7-50.6709 118.760  15
  -2  14   7 2.06595 138.875  21
  -2 -14   7 51.2606 142.482  43
  -2 -14   7 66.3872 135.745  22
  -2 -14   6-7.71259 154.333  22
  -2  14   6-72.3642 177.407  21
   2  14  -6 284.929 224.687  28
   2  14  -6-102.131 161.117  20
  -2  14   6 199.130 186.695  11
   2  14  -6-59.4928 168.117  44
   2 -14  -6-85.7296 182.950  19
  -2  14   6 335.306 243.716  35
  -2 -14   6 20.5995 135.671  39
  -2  14   6-54.1897 200.699  18
   2 -14  -6 50.2200 131.346  17
   2 -14  -6-80.0174 196.359  30
  -2 -14   6 64.7641 165.647  34
   2  14  -6 16.2167 158.489  15
   2  14  -6 139.344 159.586  13
  -2 -14   6-61.4381 169.700  43
  -2  14   6 163.407 163.290  27
   2 -14  -6-173.108 212.543  45
  -2  14   5 1903.54 389.200  18
  -2  14   5 2130.39 360.030  21
  -2  14   5 2223.96 357.046  11
  -2 -14   5 1653.93 328.014  39
   2 -14  -5 2033.16 345.953  38
  -2 -14   5 2020.33 350.645  22
   2  14  -5 2201.97 347.170  20
   2  14  -5 2192.54 381.570  44
   2 -14  -5 2154.34 385.441  19
   2 -14  -5 1879.29 356.159  45
  -2 -14   5 1959.50 358.065  34
  -2  14   5 2038.68 443.234  35
   2 -14  -5 1918.69 332.879  17
  -2 -14   5 2116.50 372.892  43
   2  14  -5 1905.75 370.133  28
   2  14  -5 2183.10 431.821  27
  -2  14   5 1968.18 346.699  27
   2  14  -5 2397.56 363.268  13
  -2 -14   5 1921.39 268.839  14
   2 -14  -5 1872.29 363.456  30
  -2  14   4 2099.29 369.414  11
   2  14  -4 2084.82 455.537  27
  -2  14   4 2241.66 466.641  35
  -2  14   4 1971.60 386.731  21
  -2  14   4 2080.92 435.138  18
  -2 -14   4 1726.90 384.115  39
  -2  14   4 1658.74 349.860  33
   2 -14  -4 1878.76 368.573  19
   2 -14  -4 1753.23 296.060  14
  -2 -14   4 2245.41 402.329  34
  -2 -14   4 2076.91 388.073  43
   2 -14  -4 1941.49 382.548  17
   2 -14  -4 1606.72 329.591  30
   2  14  -4 1953.38 398.218  44
   2  14  -4 1694.47 336.303  13
  -2 -14   4 1815.78 306.426  14
   2  14  -4 2094.06 414.723  28
  -2  14   4 2030.63 380.210  27
   2 -14  -4 1547.20 354.078  38
   2  14  -4 1257.65 358.813  11
   2  14  -4 2111.50 380.168  20
  -2 -14   4 1703.64 326.673  22
   2 -14  -4 2051.37 363.780  45
  -2 -14   3 3859.89 457.353  22
  -2  14   3 3440.53 589.748  35
  -2  14   3 2271.25 405.664  42
   2  14  -3 3521.86 479.269  20
   2 -14  -3 4029.85 487.231  19
   2  14  -3 2575.30 701.269  48
   2  14  -3 3980.97 473.699  13
  -2  14   3 3915.40 566.418  18
  -2 -14   3 3273.19 423.994  38
  -2 -14   3 4159.01 559.447  39
  -2  14   3 3014.64 477.957  33
   2  14  -3 3053.80 396.179  21
  -2  14   3 3964.53 502.753  27
   2 -14  -3 4069.41 516.879  17
   2 -14  -3 3142.84 413.229  30
  -2  14   3 3989.84 519.815  21
  -2  14   3 3750.10 471.041  11
   2  14  -3 3810.99 547.225  28
   2  14  -3 3683.05 570.345  27
   2  14  -3 3629.57 527.581  11
   2  14  -3 3784.16 509.518  44
  -2 -14   3 3947.17 502.001  34
  -2 -14   3 3970.79 467.165  14
  -2 -14   3 3791.23 471.831  43
   2 -14  -3 3709.39 537.340  38
  -2  14   2 8051.95 746.964  42
   2  14  -2 8598.14 643.701  21
  -2  14   2 9920.89 787.683  21
   2 -14  -2 10539.0 790.344  17
   2  14  -2 9778.68 812.420  11
  -2 -14   2 9599.78 805.150  39
  -2  14   2 10092.4 756.607  11
  -2 -14   2 10157.2 783.040  38
   2 -14  -2 10524.5 883.257  38
   2 -14  -2 9946.13 710.344  19
  -2 -14   2 10026.8 683.144  17
   2  14  -2 7946.80 736.519  35
  -2  14   2 9244.98 873.089  35
  -2  14   2 7921.66 776.933  33
   2  14  -2 8227.03 1073.29  48
   2  14  -2 10209.7 706.709  13
   2  14  -2 10132.7 837.239  28
  -2  14   2 9796.89 714.996  28
   2  14  -2 9224.01 849.761  27
  -2  14   2 9880.50 790.065  27
  -2  14   2 9366.27 822.277  18
  -2 -14   2 10751.9 766.747  14
   2  14  -2 8370.16 723.552  20
   2  14  -2 9333.24 792.199  44
   2  14  -1 14837.0 979.791  11
  -2 -14   1 16103.4 1016.08  39
  -2 -14   1 14795.0 1000.23  38
  -2 -14   1 16049.5 922.035  17
   2 -14  -1 14797.8 1026.41  38
   2  14  -1 14366.4 937.485  20
  -2 -14   1 16161.2 917.425  34
   2  14  -1 12633.3 908.107  35
  -2  14   1 13323.8 1049.34  35
   2  14  -1 13669.4 805.251  21
  -2  14   1 12506.6 1163.20  48
  -2  14   1 13679.7 993.558  18
   2  14  -1 15732.5 845.159  13
   2 -14  -1 15284.2 913.595  17
  -2  14   1 13558.6 869.389  28
   2  14  -1 13835.5 958.138  28
  -2  14   1 13941.5 935.177  27
   2  14  -1 14439.6 1042.88  27
  -2  14   1 13749.6 876.663  11
  -2  14   1 11909.9 924.719  42
  -2  14   1 15203.8 856.307  26
  -2 -14   1 15123.8 905.621  14
  -2  14   1 12689.5 922.578  13
   2  14  -1 12461.7 894.168  44
  -2  14   1 15491.9 977.638  21
   2  14   0 14548.2 827.720  21
  -2 -14   0 15428.4 1048.55  38
   2 -14   0 15072.0 1010.35  38
   2  14   0 13766.7 913.626  20
   2  14   0 14854.8 971.852  11
  -2  14   0 14113.6 1073.36  35
   2  14   0 13247.9 908.124  35
   2  14   0 13177.8 901.402  18
  -2  14   0 12432.9 945.642  18
  -2 -14   0 14686.1 936.332  39
  -2  14   0 13172.0 1226.08  48
   2 -14   0 14757.5 853.248  17
  -2 -14   0 16172.8 957.172  17
  -2  14   0 15460.5 960.506  13
  -2  14   0 14266.6 943.837  21
  -2  14   0 12270.6 939.485  42
  -2  14   0 15631.4 881.869  26
  -2  14   0 13391.1 871.817  28
   2  14   0 14009.1 960.129  28
  -2  14   0 13761.4 923.848  27
   2  14   0 14793.2 1041.12  27
  -2 -14   0 17094.7 950.755  14
  -2  14   0 13635.4 858.626  11
   2  14   1 20702.7 1074.73  18
   2  14   1 21950.7 1161.81  28
   2  14   1 19816.3 943.025  21
   2  14   1 23276.8 1177.87  11
   2 -14   1 22009.3 1134.10  38
  -2  14  -1 21130.1 1131.02  21
  -2  14  -1 20259.9 1014.13  11
  -2  14  -1 20770.6 1287.14  35
   2  14   1 18937.7 1041.50  35
  -2 -14  -1 23625.5 1284.35  38
  -2 -14  -1 23752.6 1177.01  17
  -2  14  -1 23864.7 1150.01  13
  -2  14  -1 20473.9 1065.36  28
  -2  14  -1 19927.8 1105.60  27
  -2  14  -1 21413.4 1032.13  26
   2  14   1 21618.3 1226.26  27
  -2  14  -1 20704.4 1538.98  48
  -2 -14  -1 24480.8 1088.53  14
[truncated: 853,964 more chars]
